# Supplementary material for: A novel allele of TaGW2-A1 is located in a finely mapped QTL that increases grain weight but decreases grain number in wheat (Triticum aestivum L.)
Source: Theor Appl Genet. 2017 Nov 17;131(3):539–53. doi: 10.1007/s00122-017-3017-y (PMC5814529; doi:10.1007/s00122-017-3017-y)
Supplement: Supplementary file 2 — Supplementary material 2 (XLS 589 kb) [file 122_2017_3017_MOESM2_ESM.xls]

## Sheet: Authors
	Supplementary Tables S1-S15
	A Novel Allele of TaGW2-A1 Is Located in a Finely Mapped QTL that Increases Grain Weight but Decreases Grain Number in Wheat (Triticum aestivum L.)
	Huijie Zhai1, 2, Zhiyu Feng1, 2, Xiaofen Du3, Yane Song1, 2, Xinye Liu1, 2, Zhongqi Qi1, 2, Long Song1, 2, Jiang Li1, 2, Linghong Li1, 2, Huiru Peng1, 2, Zhaorong Hu1, 2, Yingyin Yao1, 2, Mingming Xin1, 2, Shihe Xiao4, Qixin Sun1, 2 and Zhongfu Ni1, 2
	1State Key Laboratory for Agrobiotechnology, Key Laboratory of Crop Heterosis and Utilization, Beijing Key Laboratory of Crop Genetic Improvement, China Agricultural University, Beijing 100193, China. 2National Plant Gene Research Centre, Beijing 100193, China. 3Millet Research Institute, Shanxi Academy of Agricultural Sciences, Changzhi 046011, Shanxi, China. 4Institute of Crop Science, Chinese …
	Author for correspondence: Zhongfu Ni; nizf@cau.edu.cn; +086 010 62734421

## Sheet: Table S1
Table S1 TaGW2-A1 genotype in 848 hexaploid wheat accessions
Accessions	Origin (country and location)	Veriaty type	TaGW2-A1 genotype
Weilai 0818	China (Anhui)	Modern cultivar	J
Yikemai 5	China (Anhui)	Modern cultivar	J
Wanmai 19	China (Anhui)	Modern cultivar	J
Wanmai 33	China (Anhui)	Modern cultivar	J
Wanmai 38	China (Anhui)	Modern cultivar	J
Wanmai 41	China (Anhui)	Modern cultivar	J
Wanmai 44	China (Anhui)	Modern cultivar	J
Wanmai 46	China (Anhui)	Modern cultivar	J
Wanmai 47	China (Anhui)	Modern cultivar	J
Wanmai 48	China (Anhui)	Modern cultivar	J
Wanmai 52	China (Anhui)	Modern cultivar	J
Wanmai 54	China (Anhui)	Modern cultivar	J
Wanmai 56	China (Anhui)	Modern cultivar	J
Wanke 700	China (Anhui)	Modern cultivar	J
Anhui 3	China (Anhui)	Modern cultivar	J
Annong 8455	China (Anhui)	Modern cultivar	J
Annong 8559	China (Anhui)	Modern cultivar	J
Changfeng 1	China (Beijing)	Modern cultivar	J
Nongda 3097	China (Beijing)	Modern cultivar	J
Nongda 3588	China (Beijing)	Modern cultivar	J
Nongda 5182	China (Beijing)	Modern cultivar	J
Beijing 0045	China (Beijing)	Modern cultivar	J
Beijing 8	China (Beijing)	Modern cultivar	J
CA206	China (Beijing)	Modern cultivar	J
CA0415	China (Beijing)	Modern cultivar	J
CA0629	China (Beijing)	Modern cultivar	J
CA9553	China (Beijing)	Modern cultivar	J
CA9722	China (Beijing)	Modern cultivar	J
Fengkang 2	China (Beijing)	Modern cultivar	J
Jingdong 6	China (Beijing)	Modern cultivar	J
Jingdong 8	China (Beijing)	Modern cultivar	J
Jinghua 9	China (Beijing)	Modern cultivar	Y
Jingdong 17	China (Beijing)	Modern cultivar	J
Jing 411	China (Beijing)	Modern cultivar	J
Jing 428	China (Beijing)	Modern cultivar	J
Jing 9428	China (Beijing)	Modern cultivar	J
Jingnong 02-56	China (Beijing)	Modern cultivar	J
Jingshengmai 1	China (Beijing)	Modern cultivar	J
Keyi 5214	China (Beijing)	Modern cultivar	J
Lunxuan 987	China (Beijing)	Modern cultivar	J
Luofulin 10	China (Beijing)	Modern cultivar	J
Nongda 3	China (Beijing)	Modern cultivar	J
Nongda 37	China (Beijing)	Modern cultivar	J
Nongda 38	China (Beijing)	Modern cultivar	J
Nongda 41	China (Beijing)	Modern cultivar	J
Nongda 45	China (Beijing)	Modern cultivar	J
Nongda 135	China (Beijing)	Modern cultivar	J
Nongda 152	China (Beijing)	Modern cultivar	J
Nongda 179	China (Beijing)	Modern cultivar	J
Nongda 189	China (Beijing)	Modern cultivar	J
Nongda 193	China (Beijing)	Modern cultivar	J
Nongda 195	China (Beijing)	Modern cultivar	J
Nongda 211	China (Beijing)	Modern cultivar	J
Nongda 212	China (Beijing)	Modern cultivar	J
Nongda 285	China (Beijing)	Modern cultivar	J
Nongda 318	China (Beijing)	Modern cultivar	J
Nongda 408	China (Beijing)	Modern cultivar	J
Nongda 413	China (Beijing)	Modern cultivar	J
Nongda 3251	China (Beijing)	Modern cultivar	J
Nongda 3432	China (Beijing)	Modern cultivar	J
Nongda 3492	China (Beijing)	Modern cultivar	J
Nongda 3634	China (Beijing)	Modern cultivar	J
Nongda 3659	China (Beijing)	Modern cultivar	J
Nongda 3677	China (Beijing)	Modern cultivar	J
Nongda 3753	China (Beijing)	Modern cultivar	J
Nongdayou 89	China (Beijing)	Modern cultivar	J
Youmangbai 4	China (Beijing)	Modern cultivar	J
Zhonghan 110	China (Beijing)	Modern cultivar	J
Zhongmai 12	China (Beijing)	Modern cultivar	J
Zhongmai 175	China (Beijing)	Modern cultivar	J
Zhongmai 349	China (Beijing)	Modern cultivar	J
Zhongmai 415	China (Beijing)	Modern cultivar	J
Zhongmai 875	China (Beijing)	Modern cultivar	J
Zhongyou 206	China (Beijing)	Modern cultivar	J
Zhongyou 629	China (Beijing)	Modern cultivar	J
Nongda 311	China (Beijing)	Modern cultivar	J
Jinghong 5	China (Beijing)	Modern cultivar	J
Zhongyou 9507	China (Beijing)	Modern cultivar	J
Nongda 139	China (Beijing)	Modern cultivar	J
Fan 6	China (Beijing)	Modern cultivar	J
Yu 13	China (Chongqing)	Modern cultivar	J
Yumai 12	China (Chongqing)	Modern cultivar	J
Dixiuzao	China (Fujian)	Modern cultivar	J
Longmai 212	China (Gansu)	Modern cultivar	J
Longmai 330	China (Gansu)	Modern cultivar	J
Longmai 479	China (Gansu)	Modern cultivar	J
Longmai 488	China (Gansu)	Modern cultivar	J
Longmai 517	China (Gansu)	Modern cultivar	J
Longmai 939	China (Gansu)	Modern cultivar	J
Longmai 991	China (Gansu)	Modern cultivar	J
Longyuan 082	China (Gansu)	Modern cultivar	J
Longfu 2	China (Gansu)	Modern cultivar	J
Jinmai 4	China (Gansu)	Modern cultivar	J
Huining 10	China (Gansu)	Modern cultivar	J
Gansu 96	China (Gansu)	Modern cultivar	J
Ganmai 8	China (Gansu)	Modern cultivar	J
Bimai 26	China (Guizhou)	Modern cultivar	J
Han 09-41344	China (Hebei)	Modern cultivar	J
Han 105284	China (Hebei)	Modern cultivar	J
Hannong 2312	China (Hebei)	Modern cultivar	J
Hansheng 923	China (Hebei)	Modern cultivar	J
Heng 10-5218	China (Hebei)	Modern cultivar	J
Heng 10S29-2	China (Hebei)	Modern cultivar	J
Jimai 729	China (Hebei)	Modern cultivar	J
Jimai 325	China (Hebei)	Modern cultivar	J
Jinhe 8431	China (Hebei)	Modern cultivar	J
Kenong 2009	China (Hebei)	Modern cultivar	J
Shi 11-5139	China (Hebei)	Modern cultivar	J
Xingmai 33	China (Hebei)	Modern cultivar	J
Han 6172	China (Hebei)	Modern cultivar	J
Han 6228	China (Hebei)	Modern cultivar	J
Han 7086	China (Hebei)	Modern cultivar	J
Hanmai 13	China (Hebei)	Modern cultivar	J
Hannong 351	China (Hebei)	Modern cultivar	J
Gaoyou 1533-1	China (Hebei)	Modern cultivar	J
Gaoyou 2018	China (Hebei)	Modern cultivar	J
Gaoyou 9618	China (Hebei)	Modern cultivar	J
Heng 562	China (Hebei)	Modern cultivar	J
Heng 4332	China (Hebei)	Modern cultivar	J
Heng 4399	China (Hebei)	Modern cultivar	J
Heng 4422	China (Hebei)	Modern cultivar	J
Heng 5108	China (Hebei)	Modern cultivar	J
Heng 5364	China (Hebei)	Modern cultivar	J
Heng 5386	China (Hebei)	Modern cultivar	J
Heng 6632	China (Hebei)	Modern cultivar	J
Hengguan 33	China (Hebei)	Modern cultivar	J
Hengguan 35	China (Hebei)	Modern cultivar	J
Hengguan 216	China (Hebei)	Modern cultivar	J
Hengai	China (Hebei)	Modern cultivar	J
Hemai 58-3	China (Hebei)	Modern cultivar	J
Henong 5290	China (Hebei)	Modern cultivar	J
Jishi 02-1	China (Hebei)	Modern cultivar	J
Jimai 38	China (Hebei)	Modern cultivar	J
Jinuo 280	China (Hebei)	Modern cultivar	J
Jimai 585	China (Hebei)	Modern cultivar	J
Kenong 1006	China (Hebei)	Modern cultivar	J
Shi 4185	China (Hebei)	Modern cultivar	J
Shi H083-366	China (Hebei)	Modern cultivar	J
Shimai 12	China (Hebei)	Modern cultivar	J
Shimai 15	China (Hebei)	Modern cultivar	J
Shimai 18	China (Hebei)	Modern cultivar	J
Shimai 22	China (Hebei)	Modern cultivar	J
Shiyou 17	China (Hebei)	Modern cultivar	J
Shiyou 20	China (Hebei)	Modern cultivar	J
Shixin 633	China (Hebei)	Modern cultivar	J
Shixin 733	China (Hebei)	Modern cultivar	J
Shijiazhuang 8	China (Hebei)	Modern cultivar	J
Shijiazhuang 9	China (Hebei)	Modern cultivar	J
Xing 531	China (Hebei)	Modern cultivar	J
Xingmai 17	China (Hebei)	Modern cultivar	J
Leting 639	China (Hebei)	Modern cultivar	J
Jimai 10	China (Hebei)	Modern cultivar	J
Shi 11	China (Hebei)	Modern cultivar	J
Jimai 26	China (Hebei)	Modern cultivar	J
Jimai 36	China (Hebei)	Modern cultivar	J
Heng 4041	China (Hebei)	Modern cultivar	J
Shi 8	China (Hebei)	Modern cultivar	J
Shi 5093	China (Hebei)	Modern cultivar	J
Shi 10	China (Hebei)	Modern cultivar	J
Gaoyou 5142	China (Hebei)	Modern cultivar	J
Shixin 5952	China (Hebei)	Modern cultivar	J
Gaoyou 9828	China (Hebei)	Modern cultivar	J
Shixin 836	China (Hebei)	Modern cultivar	J
Shixin 828	China (Hebei)	Modern cultivar	J
Shixin 811	China (Hebei)	Modern cultivar	J
Shi 9	China (Hebei)	Modern cultivar	J
Shimai 19	China (Hebei)	Modern cultivar	J
Shimai 13	China (Hebei)	Modern cultivar	J
Kenong 06	China (Hebei)	Modern cultivar	J
Kenong 199	China (Hebei)	Modern cultivar	J
Shixin 703	China (Hebei)	Modern cultivar	J
Shixin 701	China (Hebei)	Modern cultivar	J
Shixin 626	China (Hebei)	Modern cultivar	J
Shixin 616	China (Hebei)	Modern cultivar	J
Shixin 31	China (Hebei)	Modern cultivar	J
Shixin 163	China (Hebei)	Modern cultivar	J
Gaoyou 99015	China (Hebei)	Modern cultivar	J
Gaoyou 9618	China (Hebei)	Modern cultivar	J
Gaoyou 5218	China (Hebei)	Modern cultivar	J
Gaoyou 5194	China (Hebei)	Modern cultivar	J
Gaoyou 1817	China (Hebei)	Modern cultivar	J
Gaoyou 1804	China (Hebei)	Modern cultivar	J
Gaoyou 0551	China (Hebei)	Modern cultivar	Y
Shiluan 02-1	China (Hebei)	Modern cultivar	J
Heng 08 guan 29	China (Hebei)	Modern cultivar	J
Han 05-5092	China (Hebei)	Modern cultivar	J
Xinmai 296	China (Hebei)	Modern cultivar	J
Lunxuan 103	China (Hebei)	Modern cultivar	J
Shi U09-4366	China (Hebei)	Modern cultivar	J
Jimai 5265	China (Hebei)	Modern cultivar	J
Jimai 518	China (Hebei)	Modern cultivar	J
Jimai 867	China (Hebei)	Modern cultivar	J
Hannong 1	China (Hebei)	Modern cultivar	J
Kenong 9204	China (Hebei)	Modern cultivar	J
Shite 14	China (Hebei)	Modern cultivar	J
Shijiazhuang 54	China (Hebei)	Modern cultivar	J
Shijiazhuang 407	China (Hebei)	Modern cultivar	J
Jimai 2	China (Hebei)	Modern cultivar	J
Aikang 58	China (Henan)	Modern cultivar	J
Anmai 1	China (Henan)	Modern cultivar	J
Anmai 7	China (Henan)	Modern cultivar	J
Bonong 6	China (Henan)	Modern cultivar	J
Cunmai 12	China (Henan)	Modern cultivar	J
Cunmai 1	China (Henan)	Modern cultivar	J
Cunmai 5	China (Henan)	Modern cultivar	J
Dehongfumai 6	China (Henan)	Modern cultivar	J
Dehongfumai 8	China (Henan)	Modern cultivar	J
Fanmai 5	China (Henan)	Modern cultivar	J
Fanmai 8	China (Henan)	Modern cultivar	J
Fengwu 981	China (Henan)	Modern cultivar	J
Guanmai 1	China (Henan)	Modern cultivar	J
Huapei 1	China (Henan)	Modern cultivar	J
Huapei 3	China (Henan)	Modern cultivar	J
Huapei 5	China (Henan)	Modern cultivar	J
Huapei 6	China (Henan)	Modern cultivar	J
Huapei 8	China (Henan)	Modern cultivar	J
Huayu 116	China (Henan)	Modern cultivar	J
Huayu 198	China (Henan)	Modern cultivar	J
Jinfeng 7183	China (Henan)	Modern cultivar	J
Xun 42522	China (Henan)	Modern cultivar	J
Kai mai 18	China (Henan)	Modern cultivar	J
Kai mai 20	China (Henan)	Modern cultivar	J
Kai mai 21	China (Henan)	Modern cultivar	J
Lankao 198	China (Henan)	Modern cultivar	J
Lankao 679	China (Henan)	Modern cultivar	J
Luomai 21	China (Luoyang, Henan)	Modern cultivar	J
Luomai 22	China (Luoyang, Henan)	Modern cultivar	J
Luomai 23	China (Luoyang, Henan)	Modern cultivar	J
Luomai 24	China (Luoyang, Henan)	Modern cultivar	J
Luomai 29	China (Luoyang, Henan)	Modern cultivar	J
Luomai 31	China (Luoyang, Henan)	Modern cultivar	J
Luohan 7	China (Luoyang, Henan)	Modern cultivar	J
Luomai 8	China (Luohe, Henan)	Modern cultivar	J
Luomai 9	China (Luohe, Henan)	Modern cultivar	J
Pingan 3	China (Henan)	Modern cultivar	J
Pingan 6	China (Henan)	Modern cultivar	J
Pingan 7	China (Henan)	Modern cultivar	J
Pingan 8	China (Henan)	Modern cultivar	J
Pingan 998	China (Henan)	Modern cultivar	J
Pingan 9	China (Henan)	Modern cultivar	J
Pumai 9	China (Henan)	Modern cultivar	J
Puxing 5	China (Henan)	Modern cultivar	J
Quanmai 890	China (Henan)	Modern cultivar	J
Rumai 0319	China (Henan)	Modern cultivar	J
Ruiquanmai 168	China (Henan)	Modern cultivar	J
Shenmai 1	China (Henan)	Modern cultivar	J
Taikong 6	China (Henan)	Modern cultivar	J
Taixue 7	China (Henan)	Modern cultivar	J
Tianhe 3	China (Henan)	Modern cultivar	J
Tianmin 198	China (Henan)	Modern cultivar	J
Tianmin 298	China (Henan)	Modern cultivar	J
Weike 2	China (Henan)	Modern cultivar	J
Wen 9519	China (Henan)	Modern cultivar	J
Wen 9629	China (Henan)	Modern cultivar	J
Xianmai 68	China (Henan)	Modern cultivar	J
Xiangmai 969	China (Henan)	Modern cultivar	J
Xinmai 9	China (Henan)	Modern cultivar	J
Xinmai 11	China (Henan)	Modern cultivar	J
Xinmai 12	China (Henan)	Modern cultivar	J
Xinmai 13	China (Henan)	Modern cultivar	J
Xinmai 16	China (Henan)	Modern cultivar	J
Xinmai 19	China (Henan)	Modern cultivar	J
Xinmai 20	China (Henan)	Modern cultivar	J
Xinmai 21	China (Henan)	Modern cultivar	J
Xinmai 26	China (Henan)	Modern cultivar	J
Xinmai 31	China (Henan)	Modern cultivar	J
Xinmai 208	China (Henan)	Modern cultivar	J
Xinmai 2111	China (Henan)	Modern cultivar	J
Xuke 129	China (Henan)	Modern cultivar	J
Xuke 1	China (Henan)	Modern cultivar	J
Xuke 316	China (Henan)	Modern cultivar	J
Xuke 415	China (Henan)	Modern cultivar	J
Xuke 718	China (Henan)	Modern cultivar	J
Xunong 5	China (Henan)	Modern cultivar	J
Yangao 1	China (Henan)	Modern cultivar	J
Bainong 207	China (Henan)	Modern cultivar	J
Yanzhan 4110	China (Henan)	Modern cultivar	J
Yimai 6	China (Henan)	Modern cultivar	J
Yuan X208	China (Henan)	Modern cultivar	J
Yujiao 5	China (Henan)	Modern cultivar	J
Yujiao 6	China (Henan)	Modern cultivar	J
Yumai 34	China (Henan)	Modern cultivar	J
Yumai 49-198	China (Henan)	Modern cultivar	J
Yumai 70-36	China (Henan)	Modern cultivar	J
Yunong 9901	China (Henan)	Modern cultivar	J
Yunong 201	China (Henan)	Modern cultivar	J
Yunong 202	China (Henan)	Modern cultivar	J
Yunong 416	China (Henan)	Modern cultivar	J
Yunong 982	China (Henan)	Modern cultivar	J
Yuzhan 4	China (Henan)	Modern cultivar	J
Zhengmai 004	China (Henan)	Modern cultivar	J
Zhengmai 98	China (Henan)	Modern cultivar	J
Zhengmai 113	China (Henan)	Modern cultivar	J
Zhengmai 366	China (Henan)	Modern cultivar	J
Zhengmai 379	China (Henan)	Modern cultivar	J
Zhengmai 583	China (Henan)	Modern cultivar	J
Zhengmai 0856	China (Henan)	Modern cultivar	J
Zhengmai 1817	China (Henan)	Modern cultivar	J
Zhengmai 7698	China (Henan)	Modern cultivar	J
Zhengmai 9023	China (Henan)	Modern cultivar	J
Zhengmai 9045	China (Henan)	Modern cultivar	J
Zhengmai 9694	China (Henan)	Modern cultivar	J
Zhengmai 9962	China (Henan)	Modern cultivar	J
Zhengnong 17	China (Henan)	Modern cultivar	J
Zhengnong 46	China (Henan)	Modern cultivar	J
Zhengpin mai 8	China (Henan)	Modern cultivar	J
Zhengyu mai 9987	China (Henan)	Modern cultivar	J
Zhongyu 10	China (Henan)	Modern cultivar	J
Zhongyu 12	China (Henan)	Modern cultivar	J
Zhongyu 1123	China (Henan)	Modern cultivar	J
Zhongyu 5	China (Henan)	Modern cultivar	J
Zhongyu 6	China (Henan)	Modern cultivar	J
Zhongyu 7410	China (Henan)	Modern cultivar	J
Zhongyu 8	China (Henan)	Modern cultivar	J
Zhongyu 9102	China (Henan)	Modern cultivar	J
Zhongyu 9398	China (Henan)	Modern cultivar	J
Zhongyu 9	China (Henan)	Modern cultivar	J
Zhongyuan 18	China (Henan)	Modern cultivar	J
Zhongyuanmai	China (Henan)	Modern cultivar	J
Zhongyuanzhixing	China (Henan)	Modern cultivar	J
Zhongmai 998	China (Henan)	Modern cultivar	J
Zhoumai 16	China (Henan)	Modern cultivar	J
Zhoumai 17	China (Henan)	Modern cultivar	J
Zhoumai 18	China (Henan)	Modern cultivar	J
Zhoumai 19	China (Henan)	Modern cultivar	J
Zhoumai 20	China (Henan)	Modern cultivar	J
Zhoumai 21	China (Henan)	Modern cultivar	J
Zhoumai 22	China (Henan)	Modern cultivar	J
Zhoumai 23	China (Henan)	Modern cultivar	J
Zhoumai 24	China (Henan)	Modern cultivar	J
Zhoumai 25	China (Henan)	Modern cultivar	J
Zhoumai 26	China (Henan)	Modern cultivar	J
Zhoumai 27	China (Henan)	Modern cultivar	J
Zhoumai 30	China (Henan)	Modern cultivar	J
Zhoumai 32	China (Henan)	Modern cultivar	J
Zhumai 328	China (Henan)	Modern cultivar	J
Zhou 8425B	China (Henan)	Modern cultivar	J
Xinxiangdasui	China (Henan)	Modern cultivar	J
Lankao 926	China (Henan)	Modern cultivar	J
Luo PH02	China (Henan)	Modern cultivar	J
Lankaoaizao 8	China (Henan)	Modern cultivar	J
04 Zhong 36	China (Henan)	Modern cultivar	J
Jinfeng 626	China (Henan)	Modern cultivar	J
Bainong 3217	China (Henan)	Modern cultivar	J
Zhengzhou 741	China (Henan)	Modern cultivar	J
Zhengyin 4	China (Henan)	Modern cultivar	J
04Luo7671	China (Henan)	Modern cultivar	J
04Luo7427	China (Henan)	Modern cultivar	J
Neixiang 5	China (Henan)	Modern cultivar	J
Xinshuguang 6	China (Heilongjiang)	Modern cultivar	J
Xinshuguang 1	China (Heilongjiang)	Modern cultivar	J
Xinkehan 9	China (Heilongjiang)	Modern cultivar	J
Dongnong 101	China (Heilongjiang)	Modern cultivar	J
Aiganzao	China (Hubei)	Modern cultivar	J
Chu 0608	China (Hubei)	Modern cultivar	J
Chu 0701	China (Hubei)	Modern cultivar	J
Emai 10	China (Hubei)	Modern cultivar	J
Emai 11	China (Hubei)	Modern cultivar	J
Emai 12	China (Hubei)	Modern cultivar	J
Emai 14	China (Hubei)	Modern cultivar	J
Emai 15	China (Hubei)	Modern cultivar	J
Emai 17	China (Hubei)	Modern cultivar	J
Emai 18	China (Hubei)	Modern cultivar	J
Emai 21	China (Hubei)	Modern cultivar	J
Emai 22	China (Hubei)	Modern cultivar	J
Emai 23	China (Hubei)	Modern cultivar	J
Emai 24	China (Hubei)	Modern cultivar	J
Emai 25	China (Hubei)	Modern cultivar	J
Emai 251	China (Hubei)	Modern cultivar	J
Emai 596	China (Hubei)	Modern cultivar	J
Emai 733	China (Hubei)	Modern cultivar	J
Emai 1425	China (Hubei)	Modern cultivar	J
Emai 51099	China (Hubei)	Modern cultivar	J
Emai 504060	China (Hubei)	Modern cultivar	J
Een 4	China (Hubei)	Modern cultivar	J
Huamai 8	China (Hubei)	Modern cultivar	J
Huamai 21	China (Hubei)	Modern cultivar	J
Huamai 0460	China (Hubei)	Modern cultivar	J
Jing 01-7	China (Hubei)	Modern cultivar	J
Jing 003-3	China (Hubei)	Modern cultivar	J
Jingmai 49	China (Hubei)	Modern cultivar	J
Jingmai 66	China (Hubei)	Modern cultivar	J
Jingmai 102	China (Hubei)	Modern cultivar	J
Xiao 05938	China (Hubei)	Modern cultivar	J
Xiangmai 19	China (Hubei)	Modern cultivar	J
Xiangmai 35	China (Hubei)	Modern cultivar	J
Xiangmai 86	China (Hubei)	Modern cultivar	J
Xiangmai 90	China (Hubei)	Modern cultivar	J
Xiangzhuan 27	China (Hubei)	Modern cultivar	J
Emai 6	China (Hubei)	Modern cultivar	J
Jichun 1016	China (Jilin)	Modern cultivar	J
Jilimai	China (Jiangsu)	Modern cultivar	J
Ruihua 1101	China (Jiangsu)	Modern cultivar	J
Xumai 0054	China (Jiangsu)	Modern cultivar	J
Huaimai 19	China (Jiangsu)	Modern cultivar	J
Huaimai 20	China (Jiangsu)	Modern cultivar	J
Huaimai 22	China (Jiangsu)	Modern cultivar	J
Ningmai 9	China (Jiangsu)	Modern cultivar	J
Yangmai 9	China (Jiangsu)	Modern cultivar	J
Yangmai 13	China (Jiangsu)	Modern cultivar	J
Yangmai 15	China (Jiangsu)	Modern cultivar	J
Yangmai 158	China (Jiangsu)	Modern cultivar	J
Sumai 3	China (Jiangsu)	Modern cultivar	J
Huadong 6	China (Jiangsu)	Modern cultivar	J
Nanda 2419	China (Jiangsu)	Modern cultivar	J
Qingchun 28	China (Qinghai)	Modern cultivar	J
Gaoyuan 506	China (Qinghai)	Modern cultivar	J
Jimai 19	China (Shandong)	Modern cultivar	J
Jimai 20	China (Shandong)	Modern cultivar	J
Jimai 21	China (Shandong)	Modern cultivar	J
Jimai 22	China (Shandong)	Modern cultivar	J
Jimai 23	China (Shandong)	Modern cultivar	J
Jinan 2	China (Shandong)	Modern cultivar	J
Jinan 4	China (Shandong)	Modern cultivar	J
Jinan 6	China (Shandong)	Modern cultivar	J
Jinan 8	China (Shandong)	Modern cultivar	J
Jinan 9	China (Shandong)	Modern cultivar	J
Jinan 10	China (Shandong)	Modern cultivar	J
Jinan 13	China (Shandong)	Modern cultivar	Y
Jinan 16	China (Shandong)	Modern cultivar	J
Jinan 17	China (Shandong)	Modern cultivar	J
Jinanai 6	China (Shandong)	Modern cultivar	J
Jining 3	China (Shandong)	Modern cultivar	J
Jining 13	China (Shandong)	Modern cultivar	J
Jining 16	China (Shandong)	Modern cultivar	J
Laiyang 4671	China (Shandong)	Modern cultivar	J
Liangxing 77	China (Shandong)	Modern cultivar	J
Liangxing 99	China (Shandong)	Modern cultivar	J
Liaomai 19	China (Shandong)	Modern cultivar	J
Linmai 2	China (Shandong)	Modern cultivar	J
Lu 215953	China (Shandong)	Modern cultivar	J
Lumai 1	China (Shandong)	Modern cultivar	J
Lumai 3	China (Shandong)	Modern cultivar	J
Lumai 5	China (Shandong)	Modern cultivar	J
Lumai 7	China (Shandong)	Modern cultivar	J
Lumai 8	China (Shandong)	Modern cultivar	J
Lumai 11	China (Shandong)	Modern cultivar	J
Lumai 12	China (Shandong)	Modern cultivar	J
Lumai 13	China (Shandong)	Modern cultivar	J
Lumai 14	China (Shandong)	Modern cultivar	J
Lumai 15	China (Shandong)	Modern cultivar	J
Lumai 16	China (Shandong)	Modern cultivar	J
Lumai 21	China (Shandong)	Modern cultivar	J
Lumai 22	China (Shandong)	Modern cultivar	J
Lumai 23	China (Shandong)	Modern cultivar	J
Luteng 1	China (Shandong)	Modern cultivar	J
Pingyuan 50	China (Shandong)	Modern cultivar	J
Qida 195	China (Shandong)	Modern cultivar	J
Luyuan 502	China (Shandong)	Modern cultivar	J
SN055849	China (Shandong)	Modern cultivar	J
Shannong 12	China (Shandong)	Modern cultivar	J
Shannong 15	China (Shandong)	Modern cultivar	J
Shannong 20	China (Shandong)	Modern cultivar	J
Shannong 21	China (Shandong)	Modern cultivar	J
Shannong 22	China (Shandong)	Modern cultivar	J
Shannong 23	China (Shandong)	Modern cultivar	J
Shannong 587	China (Shandong)	Modern cultivar	J
Shannong 2149	China (Shandong)	Modern cultivar	J
Shannongai 2	China (Shandong)	Modern cultivar	J
Shannongfu 63	China (Shandong)	Modern cultivar	J
Shannongyoumai 3	China (Shandong)	Modern cultivar	J
Sishuisanbamai	China (Shandong)	Modern cultivar	J
Taimai 18	China (Shandong)	Modern cultivar	J
Tainong 153	China (Shandong)	Modern cultivar	J
Tainong 2419	China (Shandong)	Modern cultivar	J
Tainong 2987	China (Shandong)	Modern cultivar	J
Tainong 7018	China (Shandong)	Modern cultivar	J
Tainong 8681	China (Shandong)	Modern cultivar	J
Taishan 1	China (Shandong)	Modern cultivar	J
Taishan 4	China (Shandong)	Modern cultivar	J
Taishan 5	China (Shandong)	Modern cultivar	J
Taishan 21	China (Shandong)	Modern cultivar	J
Taishan 22	China (Shandong)	Modern cultivar	J
Taishan 23	China (Shandong)	Modern cultivar	J
Taishan 24	China (Shandong)	Modern cultivar	J
Taishan 4606	China (Shandong)	Modern cultivar	J
Taishan 6002	China (Shandong)	Modern cultivar	J
Taishan 9818	China (Shandong)	Modern cultivar	J
Taishan D44304	China (Shandong)	Modern cultivar	J
Weimai 8	China (Shandong)	Modern cultivar	J
Wennong 14	China (Shandong)	Modern cultivar	J
Wennong 19	China (Shandong)	Modern cultivar	J
Youbaomai	China (Shandong)	Modern cultivar	J
Yuejin 5	China (Shandong)	Modern cultivar	J
Yuejin 8	China (Shandong)	Modern cultivar	J
Yanfu 188	China (Shandong)	Modern cultivar	J
Yannong 15	China (Shandong)	Modern cultivar	J
Yannong 19	China (Shandong)	Modern cultivar	J
Yannong 25	China (Shandong)	Modern cultivar	J
Yannong 78	China (Shandong)	Modern cultivar	J
Zhouyuan 9369	China (Shandong)	Modern cultivar	J
Zimai 12	China (Shandong)	Modern cultivar	J
Yannong 21	China (Shandong)	Modern cultivar	J
Yannong 23	China (Shandong)	Modern cultivar	J
Yan 09135	China (Shandong)	Modern cultivar	J
Jimai 06039	China (Shandong)	Modern cultivar	J
Qimai 2	China (Shandong)	Modern cultivar	J
Shannong 055843	China (Shandong)	Modern cultivar	J
Shannong 0917	China (Shandong)	Modern cultivar	J
Tainong 9862	China (Shandong)	Modern cultivar	J
Yan 99102	China (Shandong)	Modern cultivar	J
Luzi 238	China (Shandong)	Modern cultivar	J
Baigao 38	China (Shandong)	Modern cultivar	J
Changle 5	China (Shandong)	Modern cultivar	J
Dexuan 1	China (Shandong)	Modern cultivar	J
Huanqun 4	China (Shandong)	Modern cultivar	J
Huangxiandalibanmang	China (Shandong)	Modern cultivar	J
Laizhou 953	China (Shandong)	Modern cultivar	J
Lumai 1	China (Shandong)	Modern cultivar	J
Chang 4738	China (Shanxi)	Modern cultivar	J
Chang 8744	China (Shanxi)	Modern cultivar	J
Jin mai 31	China (Shanxi)	Modern cultivar	J
Jinmai 47	China (Shanxi)	Modern cultivar	J
Jinmai 50	China (Shanxi)	Modern cultivar	J
Jinmai 61	China (Shanxi)	Modern cultivar	J
Linfeng 615	China (Shanxi)	Modern cultivar	J
Linfen 138	China (Shanxi)	Modern cultivar	J
Linhan 536 (also called Linfeng 3)	China (Shanxi)	Modern cultivar	J
Linkang 22	China (Shanxi)	Modern cultivar	J
Linkang 5069	China (Shanxi)	Modern cultivar	J
Linyou 2069	China (Shanxi)	Modern cultivar	J
Shunmai 1718	China (Shanxi)	Modern cultivar	J
Tai 10604	China (Shanxi)	Modern cultivar	J
Tai 7209	China (Shanxi)	Modern cultivar	J
Yunfeng 175	China (Shanxi)	Modern cultivar	J
Yunhan 805	China (Shanxi)	Modern cultivar	J
Yunhan 2130	China (Shanxi)	Modern cultivar	J
Yunhan 2633	China (Shanxi)	Modern cultivar	J
Yunhan 20410	China (Shanxi)	Modern cultivar	J
Yaomai 16	China (Shanxi)	Modern cultivar	J
Jinmai 2148	China (Shanxi)	Modern cultivar	J
Jinmai 8	China (Shanxi)	Modern cultivar	J
Changzhi 6404	China (Shanxi)	Modern cultivar	J
Pingyang 27	China (Shanxi)	Modern cultivar	J
Xinong 529	China (Shaanxi)	Modern cultivar	J
Xinong 585	China (Shaanxi)	Modern cultivar	J
Xinong 979	China (Shaanxi)	Modern cultivar	J
Changfeng 2112	China (Shaanxi)	Modern cultivar	J
Hangmai 6	China (Shaanxi)	Modern cultivar	J
Qinnong 142	China (Shaanxi)	Modern cultivar	J
Shan 02-3	China (Shaanxi)	Modern cultivar	J
Shanmai 139	China (Shaanxi)	Modern cultivar	J
Shanmai 159	China (Shaanxi)	Modern cultivar	J
Shanmai 175	China (Shaanxi)	Modern cultivar	J
Xinong 158	China (Shaanxi)	Modern cultivar	J
Shan 225	China (Shaanxi)	Modern cultivar	J
Shan 627	China (Shaanxi)	Modern cultivar	J
Shannong 66	China (Shaanxi)	Modern cultivar	J
Shannong 70	China (Shaanxi)	Modern cultivar	J
Shannong 981	China (Shaanxi)	Modern cultivar	J
Tongmai 3	China (Shaanxi)	Modern cultivar	J
Wunong 6	China (Shaanxi)	Modern cultivar	J
Wunong 986	China (Shaanxi)	Modern cultivar	J
Wunong 988	China (Shaanxi)	Modern cultivar	J
Xinong 94	China (Shaanxi)	Modern cultivar	J
Xinong 165	China (Shaanxi)	Modern cultivar	J
Xinong 213	China (Shaanxi)	Modern cultivar	J
Xinong 538	China (Shaanxi)	Modern cultivar	J
Xinong 558	China (Shaanxi)	Modern cultivar	J
Xinong 822	China (Shaanxi)	Modern cultivar	J
Xinong 889	China (Shaanxi)	Modern cultivar	J
Xinong 928	China (Shaanxi)	Modern cultivar	J
Xinong 2208	China (Shaanxi)	Modern cultivar	J
Xinong 2611	China (Shaanxi)	Modern cultivar	J
Xinong 3517	China (Shaanxi)	Modern cultivar	J
Xinong 6049	China (Shaanxi)	Modern cultivar	J
Xinong 9718	China (Shaanxi)	Modern cultivar	J
Xinong 9766	China (Shaanxi)	Modern cultivar	J
Xinong 9833	China (Shaanxi)	Modern cultivar	J
Xinong 9871	China (Shaanxi)	Modern cultivar	J
Xinong 9872	China (Shaanxi)	Modern cultivar	J
Xiaoyan 166	China (Shaanxi)	Modern cultivar	J
Xiaoyan 216	China (Shaanxi)	Modern cultivar	J
Xiaoyan 534	China (Shaanxi)	Modern cultivar	J
Xiaoyan 886	China (Shaanxi)	Modern cultivar	J
Bima 1	China (Shaanxi)	Modern cultivar	J
Bima 4	China (Shaanxi)	Modern cultivar	J
Xiaoyan 6	China (Shaanxi)	Modern cultivar	J
Xinong 6028	China (Shaanxi)	Modern cultivar	J
Shannong 7859	China (Shaanxi)	Modern cultivar	J
Fengchan 3	China (Shaanxi)	Modern cultivar	J
Sichuandasui	China (Sichuan)	Modern cultivar	J
Chuanmai 32	China (Sichuan)	Modern cultivar	J
Chuanmai 33	China (Sichuan)	Modern cultivar	J
Chuanmai 35	China (Sichuan)	Modern cultivar	J
Chuanmai 36	China (Sichuan)	Modern cultivar	J
Chuanmai 37	China (Sichuan)	Modern cultivar	J
Chuanmai 38	China (Sichuan)	Modern cultivar	J
Chuanmai 39	China (Sichuan)	Modern cultivar	J
Chuanmai 41	China (Sichuan)	Modern cultivar	J
Chuanmai 42	China (Sichuan)	Modern cultivar	J
Chuanmai 43	China (Sichuan)	Modern cultivar	J
Chuanmai 44	China (Sichuan)	Modern cultivar	J
Chuanmai 45	China (Sichuan)	Modern cultivar	J
Chuanmai 46	China (Sichuan)	Modern cultivar	J
Chuanmai 48	China (Sichuan)	Modern cultivar	J
Chuanmai 49	China (Sichuan)	Modern cultivar	J
Chuanmai 50	China (Sichuan)	Modern cultivar	J
Chuanmai 51	China (Sichuan)	Modern cultivar	J
Chuanmai 52	China (Sichuan)	Modern cultivar	J
Chuanmai 53	China (Sichuan)	Modern cultivar	J
Chuanmai 54	China (Sichuan)	Modern cultivar	J
Chuanmai 56	China (Sichuan)	Modern cultivar	J
Chuanmai 58	China (Sichuan)	Modern cultivar	J
Chuanmai 60	China (Sichuan)	Modern cultivar	J
Chuanmai 107	China (Sichuan)	Modern cultivar	J
Chuanzhong zu 104	China (Sichuan)	Modern cultivar	J
Chuanzhong zu 125	China (Sichuan)	Modern cultivar	J
Chuannong 11	China (Sichuan)	Modern cultivar	J
Chuannong 12	China (Sichuan)	Modern cultivar	J
Chuannong 16	China (Sichuan)	Modern cultivar	J
Chuannong 17	China (Sichuan)	Modern cultivar	J
Chuannong 18	China (Sichuan)	Modern cultivar	J
Chuannong 20	China (Sichuan)	Modern cultivar	J
Chuannong 21	China (Sichuan)	Modern cultivar	J
Chuannong 22	China (Sichuan)	Modern cultivar	J
Chuannong 23	China (Sichuan)	Modern cultivar	J
Chuannong 24	China (Sichuan)	Modern cultivar	J
Chuannong 25	China (Sichuan)	Modern cultivar	J
Chuannong 26	China (Sichuan)	Modern cultivar	J
Chuannong 27	China (Sichuan)	Modern cultivar	J
Chuanmai 28	China (Sichuan)	Modern cultivar	J
Chuanmai 55	China (Sichuan)	Modern cultivar	J
Mianyang 26	China (Sichuan)	Modern cultivar	J
Mianyang 30	China (Sichuan)	Modern cultivar	J
Mianyang 32	China (Sichuan)	Modern cultivar	J
Mianyang 33	China (Sichuan)	Modern cultivar	J
Mianyang 35	China (Sichuan)	Modern cultivar	J
Mianmai 38	China (Sichuan)	Modern cultivar	J
Mianmai 40	China (Sichuan)	Modern cultivar	J
Mianmai 42	China (Sichuan)	Modern cultivar	J
Mianmai 43	China (Sichuan)	Modern cultivar	J
Mianmai 46	China (Sichuan)	Modern cultivar	J
Mianmai 185	China (Sichuan)	Modern cultivar	J
Mianmai 1403	China (Sichuan)	Modern cultivar	J
Chuanyu 16	China (Sichuan)	Modern cultivar	J
Chuanyu 17	China (Sichuan)	Modern cultivar	J
Chuanyu 18	China (Sichuan)	Modern cultivar	J
Chuanyu 19	China (Sichuan)	Modern cultivar	J
Chuanyu 20	China (Sichuan)	Modern cultivar	J
Chuanyu 21	China (Sichuan)	Modern cultivar	J
Chuanyu 23	China (Sichuan)	Modern cultivar	J
Chuanyu 24	China (Sichuan)	Modern cultivar	J
Xikemai 1	China (Sichuan)	Modern cultivar	J
Xikemai 2	China (Sichuan)	Modern cultivar	J
Xikemai 3	China (Sichuan)	Modern cultivar	J
Xikemai 4	China (Sichuan)	Modern cultivar	J
Xikemai 5	China (Sichuan)	Modern cultivar	J
Rongmai 2	China (Sichuan)	Modern cultivar	J
Rongmai 3	China (Sichuan)	Modern cultivar	J
Rongmai 4	China (Sichuan)	Modern cultivar	J
Kechengmai 1	China (Sichuan)	Modern cultivar	J
Kechengmai 2	China (Sichuan)	Modern cultivar	J
Neimai 8	China (Sichuan)	Modern cultivar	J
Neimai 9	China (Sichuan)	Modern cultivar	J
Neimai 11	China (Sichuan)	Modern cultivar	J
Liangmai 2	China (Sichuan)	Modern cultivar	J
Liangmai 3	China (Sichuan)	Modern cultivar	J
Liangmai 4	China (Sichuan)	Modern cultivar	J
Rongmai 757	China (Sichuan)	Modern cultivar	J
Chengdianmai 1	China (Sichuan)	Modern cultivar	J
Yumai 1	China (Sichuan)	Modern cultivar	J
Yimai 8	China (Sichuan)	Modern cultivar	J
Zimai 1	China (Sichuan)	Modern cultivar	J
Xianmai 99	China (Sichuan)	Modern cultivar	J
Yumai 7	China (Sichuan)	Modern cultivar	J
Chuanfu 5	China (Sichuan)	Modern cultivar	J
Miannong 7	China (Sichuan)	Modern cultivar	J
MY06Z58	China (Sichuan)	Modern cultivar	J
Nanmai 302	China (Sichuan)	Modern cultivar	J
07 Jian 3401	China (Sichuan)	Modern cultivar	J
Mian 06-374	China (Sichuan)	Modern cultivar	J
Mianmai 228	China (Sichuan)	Modern cultivar	J
SW20812	China (Sichuan)	Modern cultivar	J
Shuwan 8	China (Sichuan)	Modern cultivar	J
Shuwan 8	China (Sichuan)	Modern cultivar	J
Rikaze 54	China (Xizang)	Modern cultivar	J
Cangdong 4	China (Xizang)	Modern cultivar	J
Kashibaipi	China (Xinjiang)	Modern cultivar	J
Xindong 2	China (Xinjiang)	Modern cultivar	J
Tuokexun 1	China (Xinjiang)	Modern cultivar	J
Yunmai 34	China (Yunnan)	Modern cultivar	J
Fengmai 11	China (Yunnan)	Modern cultivar	J
Zhemai 1	China (Zhejiang)	Modern cultivar	J
Wenmai 6	China (Zhejiang)	Modern cultivar	J
Linmai 4	China (N/A)	Modern cultivar	J
Shanmai 98	China (N/A)	Modern cultivar	J
07Zhong 36	China (N/A)	Modern cultivar	J
Xinyuan 9558	China (N/A)	Modern cultivar	J
Yuliang 1688	China (N/A)	Modern cultivar	J
Zhongjian 49	China (N/A)	Modern cultivar	J
Zhongzhongmai 10	China (N/A)	Modern cultivar	J
Jiayou	China (N/A)	Modern cultivar	J
Tieganmai	China (N/A)	Modern cultivar	J
Fumai 2	China (N/A)	Modern cultivar	J
Lemai 3	China (N/A)	Modern cultivar	J
Jingzhuan 2	China (N/A)	Modern cultivar	J
Xiazhuang 30	China (N/A)	Modern cultivar	J
Maliying 5	China (N/A)	Modern cultivar	J
Yanxia 1	China (N/A)	Modern cultivar	J
Dinghou 24	China (N/A)	Modern cultivar	J
Pingyuan 60	China (N/A)	Modern cultivar	J
Chinese Spring	China (Sichuan)	Landrace	J
Dahongmai	China (N/A)	Landrace	J
Baimazha	China (N/A)	Landrace	J
Hongtuzi	China (N/A)	Landrace	J
Heshangmai	China (N/A)	Landrace	J
Honglidangnianlao	China (N/A)	Landrace	J
Hongjinbaoyin	China (N/A)	Landrace	J
Huoliaomai	China (N/A)	Landrace	J
Dakoumai	China (N/A)	Landrace	J
Hongchunmai	China (N/A)	Landrace	J
Baiyoumai	China (N/A)	Landrace	J
Baidatou	China (N/A)	Landrace	J
Songruimai	China (N/A)	Landrace	J
Shengen	China (N/A)	Landrace	J
Bianbachunmai 6	China (N/A)	Landrace	J
Yangmai	China (N/A)	Landrace	J
Huoqiu	China (N/A)	Landrace	J
Chaoanxiaomai	China (N/A)	Landrace	J
Chike	China (N/A)	Landrace	J
Baimangxiaomai	China (N/A)	Landrace	J
Dingxingzhaixiaomai	China (N/A)	Landrace	J
Dunhuachunmai	China (N/A)	Landrace	J
Guangtou	China (N/A)	Landrace	J
Galaohan	China (N/A)	Landrace	J
Liuyuehuang	China (N/A)	Landrace	J
Shanglinxiaomai	China (N/A)	Landrace	J
Xiaobaimai	China (N/A)	Landrace	J
Gejiaxiang	China (N/A)	Landrace	J
Jiangxizao	China (N/A)	Landrace	J
Zaoyangmai	China (N/A)	Landrace	J
Tumangmai	China (N/A)	Landrace	J
Shanmai	China (N/A)	Landrace	J
Xiaohongpi	China (N/A)	Landrace	J
Songyanghongmai	China (N/A)	Landrace	J
Gaojiasuo	China (N/A)	Landrace	J
Sankecun	China (N/A)	Landrace	J
Chixiaomai	China (N/A)	Landrace	J
Dabaipi	China (N/A)	Landrace	J
Shanxibaimai	China (N/A)	Landrace	J
Wangshuibai	China (N/A)	Landrace	J
Mangxiaomai	China (N/A)	Landrace	J
Dahuangpi	China (N/A)	Landrace	J
Jiangdongmen	China (N/A)	Landrace	J
Huangshuibai	China (N/A)	Landrace	J
Laomai	China (N/A)	Landrace	J
Hanzhongyue	China (N/A)	Landrace	J
Baihuamai	China (N/A)	Landrace	J
Dabaimai	China (N/A)	Landrace	J
Biantouguangkemai	China (N/A)	Landrace	J
Chengduguangtou	China (N/A)	Landrace	J
Zhugoumai	China (N/A)	Landrace	J
Zaowutian	China (N/A)	Landrace	J
Zipi	China (N/A)	Landrace	J
Zhouxiaomai	China (N/A)	Landrace	J
Hongmangzi	China (N/A)	Landrace	J
Honggoudou	China (N/A)	Landrace	J
Honglaomai	China (N/A)	Landrace	J
Hongmangmai	China (N/A)	Landrace	J
Hongmai	China (N/A)	Landrace	J
Hongxumai	China (N/A)	Landrace	J
Fumai	China (N/A)	Landrace	J
Baituzitou	China (N/A)	Landrace	J
Banjiemang	China (N/A)	Landrace	J
Baipu	China (N/A)	Landrace	J
Yumai	China (N/A)	Landrace	J
Louguding	China (N/A)	Landrace	J
Lanhuamai	China (N/A)	Landrace	J
Laolaixia	China (N/A)	Landrace	J
Sanyuehuang	China (N/A)	Landrace	J
Shuiyuan 86	China (N/A)	Landrace	J
Youmangsaogudan	China (N/A)	Landrace	J
Xiaofoshou	China (N/A)	Landrace	J
Xianmai	China (N/A)	Landrace	J
Zaoxiaomai	China (N/A)	Landrace	J
Hongheshangtou	China (N/A)	Landrace	J
Honghuamai	China (N/A)	Landrace	J
Hongqiangchang	China (N/A)	Landrace	J
Huanxiangguo	China (N/A)	Landrace	J
Bihongmai	China (N/A)	Landrace	J
Baibiansui	China (N/A)	Landrace	J
Kangdingxiaomai	China (N/A)	Landrace	J
Jinhuangmai	China (N/A)	Landrace	J
Fuyanghong	China (N/A)	Landrace	J
Paozimai	China (N/A)	Landrace	J
Qiangchangmai	China (N/A)	Landrace	J
Shenglimai	China (N/A)	Landrace	J
Tongjiabaxiaomai	China (N/A)	Landrace	J
Tuokexunxiaomai	China (N/A)	Landrace	J
Shuilizhan	China (N/A)	Landrace	J
Chetongzi	China (N/A)	Landrace	J
Chanbuzhi	China (N/A)	Landrace	J
Baihuomai	China (N/A)	Landrace	J
Baimaizi	China (N/A)	Landrace	J
Zijiehong	China (N/A)	Landrace	J
Biansuimai	China (N/A)	Landrace	J
Fushanbanjiemang	China (N/A)	Landrace	J
Cayuga	France (N/A)	N/A	J
NY92039-9065	France (N/A)	N/A	J
Caledonia	France (N/A)	N/A	J
Ks-115	France (N/A)	N/A	J
WD68	France (N/A)	N/A	J
KS263	France (N/A)	N/A	J
97-2420	France (N/A)	N/A	J
Jagger-1	France (N/A)	N/A	J
Custer	France (N/A)	N/A	J
APACHE	France (N/A)	N/A	J
ISENGRAIN	France (N/A)	N/A	J
RECITAL	France (N/A)	N/A	J
CROUSTY	France (N/A)	N/A	J
VICTO	France (N/A)	N/A	J
CRACKLIN	France (N/A)	N/A	J
MV14-8S	France (N/A)	N/A	J
NSA99-0372	France (N/A)	N/A	J
Azakazekokomugi	France (N/A)	N/A	J
Hokushin	France (N/A)	N/A	J
Jubileynayaso	France (N/A)	N/A	J
Haruminori	France (N/A)	N/A	J
SY007	France (N/A)	N/A	J
GKCIPO	France (N/A)	N/A	J
Odessa s1	France (N/A)	N/A	J
MV18	France (N/A)	N/A	J
Daichinominori	France (N/A)	N/A	J
CHD5O3	France (N/A)	N/A	J
SOISSONS	France (N/A)	N/A	J
SORENTO	France (N/A)	N/A	J
GRENADO	France (N/A)	N/A	J
MODERATO	France (N/A)	N/A	J
BRAWURA	France (N/A)	N/A	J
BOMBONA	France (N/A)	N/A	J
SMUGA	France (N/A)	N/A	J
BOGATKA	France (N/A)	N/A	J
FINEYA	France (N/A)	N/A	J
97Y55	France (N/A)	N/A	J
O2PO79	France (N/A)	N/A	J
HLLISFER	France (N/A)	N/A	J
MV11-04	France (N/A)	N/A	J
W379	France (N/A)	N/A	J
03-S1-0133	France (N/A)	N/A	J
03B101	France (N/A)	N/A	J
EVELINA	France (N/A)	N/A	J
BOHEMIA	France (N/A)	N/A	J
HE7488	France (N/A)	N/A	J
HANA	France (N/A)	N/A	J
HE7492	France (N/A)	N/A	J
Au608	France (N/A)	N/A	J
DR961	France (N/A)	N/A	J
Y, Yumai 8679; J, Jing 411; N/A, not available

## Sheet: Table S2
Table S2 TaGW2-A1 genotype in 238 tetraploid wheat accessions
Label	Species	Origin	Accession number	Genotype
IW4	T. dicoccoides	Israel (Mt. Hermon)	TZ4	J
IW12	T. dicoccoides	Israel (Rosh Pinna)	TZ12	J
IW13	T. dicoccoides	Israel (Rosh Pinna)	TZ13	J
IW14	T. dicoccoides	Israel (Rosh Pinna)	TZ14	J
IW15	T. dicoccoides	Israel (Rosh Pinna)	TZ15	J
IW16	T. dicoccoides	Israel (Rosh Pinna)	TZ16	J
IW17	T. dicoccoides	Israel (Rosh Pinna)	TZ17	J
IW18	T. dicoccoides	Israel (Rosh Pinna)	TZ18	J
IW19	T. dicoccoides	Israel (Rosh Pinna)	TZ19	J
IW20	T. dicoccoides	Israel (Rosh Pinna)	TZ20	J
IW21	T. dicoccoides	Israel (Tabigha)	TZ21	J
IW22	T. dicoccoides	Israel (Tabigha)	TZ22	J
IW24	T. dicoccoides	Israel (Tabigha)	TZ24	J
IW25	T. dicoccoides	Israel (Tabigha)	TZ25	J
IW27	T. dicoccoides	Israel (Tabigha)	H98-116	J
IW28	T. dicoccoides	Israel (Tabigha)	TZ28	J
IW29	T. dicoccoides	Israel (Tabigha)	TZ29	J
IW30	T. dicoccoides	Israel (Tabigha)	TZ30	J
IW32	T. dicoccoides	Israel (Bat-Shelomo)	TZ32	J
IW33	T. dicoccoides	Israel (Bat-Shelomo)	TZ33	J
IW34	T. dicoccoides	Israel (Bat-Shelomo)	TZ34	J
IW36	T. dicoccoides	Israel (Bat-Shelomo)	TZ38	J
IW37	T. dicoccoides	Israel (Bat-Shelomo)	TZ39	J
IW41	T. dicoccoides	Israel (Mt. Gilboa)	TZ41	J
IW42	T. dicoccoides	Israel (Mt. Gilboa)	TZ42	J
IW43	T. dicoccoides	Israel (Mt. Gilboa)	H98-165	J
IW44	T. dicoccoides	Israel (Mt. Gilboa)	H94-2160	J
IW45	T. dicoccoides	Israel (Mt. Gilboa)	TZ45	J
IW46	T. dicoccoides	Israel (Mt. Gilboa)	TZ46	J
IW47	T. dicoccoides	Israel (Mt. Gilboa)	TZ47	J
IW48	T. dicoccoides	Israel (Mt. Gilboa)	H98-172	J
IW49	T. dicoccoides	Israel (Mt. Gilboa)	TZ49	J
IW50	T. dicoccoides	Israel (Mt. Gerizim)	TZ51	J
IW51	T. dicoccoides	Israel (Mt. Gerizim)	H98-180	J
IW52	T. dicoccoides	Israel (Mt. Gerizim)	H99-321	J
IW53	T. dicoccoides	Israel (Mt. Gerizim)	TZ55	J
IW54	T. dicoccoides	Israel (Mt. Gerizim)	TZ56	J
IW55	T. dicoccoides	Israel (Mt. Gerizim)	H99-323	J
IW56	T. dicoccoides	Israel (Mt. Gerizim)	H99324	J
IW57	T. dicoccoides	Israel (Mt. Gerizim)	H98190	J
IW58	T. dicoccoides	Israel (Mt. Gerizim)	TZ60	J
IW59	T. dicoccoides	Israel (Mt. Gerizim)	H98-179	J
IW60	T. dicoccoides	Israel (Mt. Gerizim)	H98-182	J
IW61	T. dicoccoides	Israel (Amirim)	TZ61	J
IW63	T. dicoccoides	Israel (Amirim)	TZ64	J
IW64	T. dicoccoides	Israel (Amirim)	TZ65	J
IW65	T. dicoccoides	Israel (Amirim)	TZ66	J
IW67	T. dicoccoides	Israel (Amirim)	TZ68	J
IW68	T. dicoccoides	Israel (Amirim)	TZ69	J
IW70	T. dicoccoides	Israel (Kokhav-Hashahar)	TZ71	J
IW72	T. dicoccoides	Israel (Kokhav-Hashahar)	TZ74	J
IW74	T. dicoccoides	Israel (Kokhav-Hashahar)	H94-2250	J
IW75	T. dicoccoides	Israel (Kokhav-Hashahar)	H98-209	J
IW76	T. dicoccoides	Israel (Kokhav-Hashahar)	H99-127	J
IW77	T. dicoccoides	Israel (Kokhav-Hashahar)	H99-129	J
IW78	T. dicoccoides	Israel (Kokhav-Hashahar)	H98-200	J
IW79	T. dicoccoides	Israel (Beit-Oren)	TZ80	J
IW80	T. dicoccoides	Israel (Beit-Oren)	TZ81	J
IW81	T. dicoccoides	Israel (Beit-Oren)	TZ82	J
IW82	T. dicoccoides	Israel (Beit-Oren)	TZ83	J
IW83	T. dicoccoides	Israel (Beit-Oren)	TZ85	J
IW84	T. dicoccoides	Israel (Beit-Oren)	TZ86	J
IW85	T. dicoccoides	Israel (Beit-Oren)	TZ87	J
IW86	T. dicoccoides	Israel (Beit-Oren)	TZ88	J
IW87	T. dicoccoides	Israel (Beit-Oren)	TZ89	J
IW88	T. dicoccoides	Israel (Givat-Koach)	TZ90	J
IW89	T. dicoccoides	Israel (Givat-Koach)	TZ91	J
IW91	T. dicoccoides	Israel (Givat-Koach)	TZ93	J
IW92	T. dicoccoides	Israel (Givat-Koach)	TZ94	J
IW93	T. dicoccoides	Israel (Givat-Koach)	TZ95	J
IW94	T. dicoccoides	Israel (Givat-Koach)	TZ96	J
IW95	T. dicoccoides	Israel (Givat-Koach)	TZ97	J
IW96	T. dicoccoides	Israel (Givat-Koach)	TZ98	J
IW97	T. dicoccoides	Israel (Givat-Koach)	TZ99	J
IW98	T. dicoccoides	Israel (Gitit)	H98-425	J
IW99	T. dicoccoides	Israel (Gitit)	TZ101	J
IW100	T. dicoccoides	Israel (Gitit)	TZ102	J
IW101	T. dicoccoides	Israel (Gitit)	TZ103	J
IW102	T. dicoccoides	Israel (Gitit)	TZ104	J
IW105	T. dicoccoides	Israel (Gitit)	TZ107	J
IW106	T. dicoccoides	Israel (Gitit)	TZ108	J
IW107	T. dicoccoides	Israel (Gitit)	TZ109	J
IW108	T. dicoccoides	Israel (J'aba)	TZ110	J
IW109	T. dicoccoides	Israel (J'aba)	TZ111	J
IW110	T. dicoccoides	Israel (J'aba)	TZ112	J
IW111	T. dicoccoides	Israel (J'aba)	TZ113	J
IW112	T. dicoccoides	Israel (J'aba)	TZ114	J
IW113	T. dicoccoides	Israel (J'aba)	TZ115	J
IW114	T. dicoccoides	Israel (J'aba)	TZ116	J
IW115	T. dicoccoides	Israel (J'aba)	TZ117	J
IW117	T. dicoccoides	Israel (J'aba)	TZ119	J
IW118	T. dicoccoides	Israel (Gamla)	TZ120	J
IW119	T. dicoccoides	Israel (Gamla)	TZ122	J
IW120	T. dicoccoides	Israel (Gamla)	TZ123	J
IW121	T. dicoccoides	Israel (Gamla)	TZ124	J
IW122	T. dicoccoides	Israel (Gamla)	TZ125	J
IW124	T. dicoccoides	Israel (Gamla)	TZ127	J
IW125	T. dicoccoides	Israel (Gamla)	TZ128	J
IW126	T. dicoccoides	Israel (Gamla)	TZ129	J
IW128	T. dicoccoides	Israel (Tabigha-Transect)	TZ131	J
IW129	T. dicoccoides	Israel (Tabigha-Transect)	TZ132	J
IW130	T. dicoccoides	Israel (Tabigha-Transect)	TZ133	J
IW131	T. dicoccoides	Israel (Tabigha-Transect)	TZ134	J
IW132	T. dicoccoides	Israel (Tabigha-Transect)	TZ135	J
IW134	T. dicoccoides	Israel (Tabigha-Transect)	TZ137	J
IW135	T. dicoccoides	Israel (Tabigha-Transect)	TZ138	J
IW136	T. dicoccoides	Israel (Yahudiyya)	TZ209	J
IW137	T. dicoccoides	Israel (Yahudiyya)	TZ210	J
IW138	T. dicoccoides	Israel (Yahudiyya)	TZ211	J
IW139	T. dicoccoides	Israel (Yahudiyya)	TZ212	J
IW140	T. dicoccoides	Israel (Yahudiyya)	TZ213	J
IW141	T. dicoccoides	Israel (Yahudiyya)	TZ214	J
IW142	T. dicoccoides	Israel (Yahudiyya)	TZ215	J
IW144	T. dicoccoides	Israel (W Diyabarkir)	H99-377	J
IW146	T. dicoccoides	Israel (W Diyabarkir)	H93-2185	J
IW148	T. dicoccoides	Israel (W Diyabarkir)	H99-371	J
IW149	T. dicoccoides	Israel (W Diyabarkir)	H93-2205	J
IW152	T. dicoccoides	Israel (W Diyabarkir)	H98-370	J
IW153	T. dicoccoides	Israel (N/A)	WE7	J
IW154	T. dicoccoides	Israel (N/A)	WE13	J
IW155	T. dicoccoides	Israel (N/A)	WE15	J
IW156	T. dicoccoides	Israel (N/A)	WE19	J
IW158	T. dicoccoides	Israel (N/A)	WE28	J
IW159	T. dicoccoides	Israel (N/A)	WE29	J
IW160	T. dicoccoides	Israel (N/A)	WE30	J
IW162	T. dicoccoides	Israel (N/A)	WE34	J
IW164	T. dicoccoides	Israel (N/A)	WE38	J
IW165	T. dicoccoides	Israel (N/A)	WE42	J
IW166	T. dicoccoides	Israel (N/A)	WE46	J
IW167	T. dicoccoides	Israel (N/A)	WE51	J
IW168	T. dicoccoides	Israel (N/A)	WE52	J
IW170-1	T. dicoccoides	Israel (N/A)	WE58.1	J
IW170-2	T. dicoccoides	Israel (N/A)	WE58.2	J
IW171	T. dicoccoides	Israel (N/A)	WE68	J
IW172	T. dicoccoides	Israel (N/A)	WE77	J
IW173	T. dicoccoides	Israel (N/A)	WE(20)	J
TD-1	T. dicoccoides	Lebanon (Mount Hermon)	Mt Hemon 83	J
TD-2	T. dicoccoides	Lebanon (Mount Hermon)	Mt Hemon 89	J
TD-3	T. dicoccoides	Lebanon (Mount Hermon)	Mt Hemon 92	J
TD-4	T. dicoccoides	Lebanon (Mount Hermon)	Mt Hemon 96	J
TD-6	T. dicoccoides	Lebanon (Mount Hermon)	Mt Hemon 104	J
TD-7	T. dicoccoides	Lebanon (Mount Hermon)	Mt Hemon 107	J
TD-8	T. dicoccoides	Lebanon (Mount Hermon)	Mt Hemon 110	J
TD-10	T. dicoccoides	Lebanon (Mount Hermon)	Mt Hemon 112	J
TD-11	T. dicoccoides	Lebanon (Mount Hermon)	Mt Hemon 113	J
TD-12	T. dicoccoides	Iran (Qazvin)	Qazvin 2-A 5-24 20	J
TD-13	T. dicoccoides	Iran (Qazvin)	Qazvin 2-A 05-61 35	J
TD-14	T. dicoccoides	Iran (Qazvin)	Qazvin 2-A 05-64 37	J
TD-15	T. dicoccoides	Iran (Qazvin)	Qazvin 2-A 5-21 41	J
TD-17	T. dicoccoides	Israel (Nahef)	Nahef 32-25-13	J
TD-18	T. dicoccoides	Israel (Nahef)	Nahef 32-25-19	J
TD-19	T. dicoccoides	N/A	Gamla 36-8-10 72	J
TD-20	T. dicoccoides	N/A	Gamla 36-8-14 74	J
TD-21	T. dicoccoides	N/A	Gamla 36-8-17 614	J
TD-22	T. dicoccoides	N/A	Gamla 36-8-6 69	J
TD-23	T. dicoccoides	N/A	Gamla 36-8-7 70	J
TD-24	T. dicoccoides	N/A	Gamla 36-9 65	J
TD-26	T. dicoccoides	N/A	Gilbour wheat ②/④-3	J
TD-27	T. dicoccoides	N/A	Gilbour wheat ②/④-5	J
TD-28	T. dicoccoides	N/A	Gilbour wheat ②/④-6	J
TD-29	T. dicoccoides	N/A	Gilbour wheat ②/④-7	J
TD-30	T. dicoccoides	N/A	Gilbour wheat ②/④-9	J
TD-31	T. dicoccoides	N/A	Gilbour wheat ②/④-10	J
TD-32	T. dicoccoides	N/A	Gilbour wheat ②/④-11	J
TD-33	T. dicoccoides	N/A	Gilbour wheat ②/④-28	J
TD-34	T. dicoccoides	N/A	Gamla 36-40	J
TD-35	T. dicoccoides	N/A	Gamla 36-25	J
TD-36	T. dicoccoides	N/A	Gamla 36-2	J
TD-37	T. dicoccoides	N/A	Gamla 36-39	J
TD-38	T. dicoccoides	Israel (Rosh Pinna)	Rosh Pinna 4-1	J
TD-39	T. dicoccoides	Israel (Rosh Pinna)	Rosh Pinna 4-2	J
TD-40	T. dicoccoides	Israel (Tabigha)	Tabigha 19-1	J
TD-41	T. dicoccoides	Israel (Tabigha)	Tabigha 05-11-32	J
TD-42	T. dicoccoides	Israel (Tabigha)	Tabigha 13-83	J
TD-43	T. dicoccoides	Israel (Tabigha)	Tabigha 85-6	J
TD-44	T. dicoccoides	Israel (Tabigha)	Tabigha 85 B-79	J
TD-45	T. dicoccoides	Israel (Tabigha)	Tabigha 85 B-85	J
TD-46	T. dicoccoides	Israel (Yehudiya)	Yehudiya B-22	J
TD-48	T. dicoccoides	Israel (Yehudiya)	Yehudiya B-38	J
TD-49	T. dicoccoides	Israel (Yehudiya)	Yehudiya B-39	J
TD-50	T. dicoccoides	Israel (Yehudiya)	Yehudiya B-40	J
DW-1	T. durum	Chile (La Araucania)	Cltr 17159	J
DW-2	T. durum	Pakistan (Punjab)	PI 210910	J
DW-3	T. durum	Iraq (Ninawa)	PI 253801	J
DW-4	T. durum	Bulgaria (N/A)	PI 344743	J
DW-5	T. durum	Spain (N/A)	PI 352404	J
DW-6	T. durum	Russia (Altay)	PI 352436	J
DW-7	T. durum	Ethiopia (N/A)	PI 352551	J
DW-8	T. durum	Romania (N/A)	PI 376511	J
DW-9	T. durum	Australia (N/A)	PI 377882	J
DW-10	T. durum	Pakistan (Punjab)	PI 388132	J
DW-11	T. durum	India (Gujarat)	PI 41342	J
DW-12	T. durum	Mexico (N/A)	PI 422289	J
DW-13	T. durum	Mexico (Federal District)	PI 428453	J
DW-14	T. durum	China (N/A)	PI 435100	J
DW-15	T. durum	Ukraine (Kharkiv)	PI 438973	J
DW-17	T. durum	South Africa (Cape Province)	PI 45443	J
DW-18	T. durum	South Africa (Cape Province)	PI 46766	J
DW-19	T. durum	Tunisia (N/A)	PI 51210	J
DW-20	T. durum	Mexico (Federal District)	PI 519751	J
DW-21	T. durum	Mexico (Federal District)	PI 519752	J
DW-22	T. durum	Mexico (N/A)	PI 520173	J
DW-23	T. durum	Mexico (Federal District)	PI 610765	J
DW-24	T. durum	Kazakhstan (Kazakhstan)	PI 61123	J
DW-25	T. durum	Kazakhstan (Kazakhstan)	PI 61112	J
DW-26	T. durum	Japan Hokkaido	PI 61351	J
DW-27	T. durum	Mexico (Federal District)	PI 634315	J
DW-28	T. durum	Egypt (Sawhaj)	PI 7422	J
DW-29	T. durum	N/A	MY 3570	J
DW-34	T. durum	N/A	MY 3664	J
DW-35	T. durum	N/A	N/A	J
DW-36	T. durum	N/A	N/A	J
DW-37	T. durum	N/A	SCQUP	J
DW-38	T. durum	N/A	N/A	J
Z-15	T. dicoccum	N/A	N/A	J
Z-16	T. dicoccum	Asia Minor	AS641002	J
Z-19	T. dicoccum	N/A	N/A	J
Z-20	T. dicoccum	Iran	AS641006	J
Z-21	T. dicoccum	Georgia	AS641007	J
Z-22	T. dicoccum	Georgia	AS641008	J
Z-23	T. dicoccum	Georgia	AS641009	J
Z-24	T. dicoccum	China (Taiwan)	AS641010	J
Z-25	T. dicoccum	Portugal	AS641011	J
Z-26	T. dicoccum	Serbia	AS641012	J
Z-27	T. dicoccum	Serbia	AS641013	J
Z-29	T. dicoccum	N/A	N/A	J
Z-32	T. dicoccum	France	AS641018	J
Z-33	T. dicoccum	Germany	AS641019	J
Z-34	T. dicoccum	Ancient Palestine	AS641020	J
Z-35	T. dicoccum	Central Bohemia	AS641021	J
Z-36	T. dicoccum	Belgium	AS641022	J
Z-37	T. dicoccum	Belgium	AS641023	J
Z-38	T. dicoccum	Canada	AS641024	J
Z-39	T. dicoccum	Central Bohemia	AS641025	J
Z-40	T. dicoccum	The former Soviet Union	AS641026	J
Z-41	T. dicoccum	Turkey	AS641027	J
Z-44	T. dicoccum	Israel	AS641030	J
Z-45	T. dicoccum	N/A	N/A	J
J, Jing 411; N/A, not available
The IW, TD, DW, and Z series were kindly provided by Professor Chaojie Xie (China Agricultural University), Professor Weining Song (Northwest A&F University), Professor Dongfa Song (Huazhong Agricultural University), and Professor Yuming Wei (Sichuan Agricultural University), respectively.

## Sheet: Table S3
Table S3 TaGW2-A1 genotype in 27 diploid wheat accessions
Lable	Species	Origin	Accession number	Genotype
AA13	T. urartu	USSR	KU-199-1	J
AA16	T. urartu	USSR	KU-199-4	J
AA18	T. urartu	Lebanon	KU-199-6	J
AA19	T. urartu	Lebanon	KU-199-7	J
A1A1	T. urartu	Israel	TMU38	J
A3A3	T. urartu	Israel	TMU06	J
AA2	T. boeotium	USSR	KU-101-2	J
AA3	T. boeotium	Iran	KU-101-3	J
AA4	T. boeotium	Iran	KU-103	J
AA32	T. boeotium	Romania	KU-1420	J
AA33	T. boeotium	Romania	KU-1427	J
A2A2	T. boeotium	Israel	TMB02	J
AA5	T. monococcum	Japan	KU-104-1	J
AA6	T. monococcum	USA	KU-104-2	J
AA7	T. monococcum	USA	KU-104-3	J
AA10	T. monococcum	Russian	KU-104-5	J
AA11	T. monococcum	Japan	KU-105	J
AA12	T. monococcum	N/A	KU-106	J
AA23	T. monococcum	Iran	KU-199-10	J
AA28	T. monococcum	Lebanon	KU-199-15	J
AA31	T. monococcum	Romania	KU-1404	J
AA34	T. monococcum	Romania	KU-1428	J
AA36	T. monococcum	France	KU-1432	J
AA37	T. monococcum	Turkey	KU-3636	J
AA38	T. monococcum	Turkey	KU-3637	J
AA39	T. monococcum	Turkey	KU-3640	J
AA40	T. monococcum	Turkey	KU-3641A	J
J, Jing 411; N/A, not available
The diploid wheat accessions were kindly provided by Professor Chaojie Xie (China Agricultural University).

## Sheet: Table S4
Table S4 Evaluated environments of the Y8679/J411 recombinant inbred line population
Environment	Location a	Planting date	Harvesting date	Generation
E1	Beijing	2010-10-02	2011-06-10	F9
E2	Anhui	2011-10-15	2012-06-04	F10
E3	Beijing	2011-10-01	2012-06-11	F10
E4	Shaanxi	2011-10-08	2012-06-15	F10
E5	Anhui	2012-10-14	2013-06-11	F11
E6	Beijing	2012-10-03	2013-06-13	F11
E7	Shaanxi	2012-10-06	2013-06-08	F11
E8	Shaanxi	2013-10-05	2014-06-10	F12
E9	Shanxi	2013-10-03	2014-06-08	F12
E10	Beijing	2014-10-03	2015-06-09	F12
E11	Hebei	2014-10-02	2015-06-12	F12
a Beijing (40°08' N, 116°10' E), Anhui (33°48' N, 116°35' E), Shaanxi (34°17' N, 108°04' E), Shanxi (36°08' N, 111°34' E) and Hebei (37°56' N, 114°42' E);

## Sheet: Table S5
Table S5 Comparative analysis of the stable QTL region on chromosome 6A using harbored SNP markers
Unique loci a	Position (cM)	SNP name	Chromosome arm b	Physical position (Mb) c	Wheat unigene d	Best hit to rice protein e	Best hit to Brachypodium protein f	Corresponding region in the Ae. tauschii genome zipper (cM) g
6A.1-051	62.503	wsnp_BE490604A_Ta_2_1	6AS	52.3971	Ta.52480	LOC_Os02g03330	Bradi3g02570	6D-60.227
6A.1-052	65.887	RAC875_c27962_61	6AS	60.0226	Ta.38935	LOC_Os02g03790	Bradi3g02880	6D-60.596
		Excalibur_c48569_78	6AS	60.0229	Ta.38935	LOC_Os02g03790	Bradi3g02880	6D-60.596
		RAC875_c49875_405	6AS	60.1681	Ta.50338
6A.1-053	66.422	Tdurum_contig55124_310	6AS	60.4359
		Excalibur_rep_c82397_137	6AS	60.4317	Ta.3262
		Tdurum_contig16290_156	6AS	60.7361	Ta.131645
		IAAV8577	6AS	60.4429	Ta.55519	LOC_Os02g03860	Bradi3g02890	6D-60.596
		RAC875_c33523_648	6AS	60.4314	Ta.3262
		BobWhite_c11312_346		60.4312	Ta.3262
		BobWhite_c23888_124	6AS	60.4313	Ta.3262
		RAC875_c60695_112	6AS	60.407	Ta.25775
		Tdurum_contig17126_1477	6AS	60.4311	Ta.3262
6A.1-054	66.957	RAC875_c52118_68	6AS	65.4368	Ta.32581	LOC_Os02g04120	Bradi3g03060	6D-60.596
		wsnp_Ku_c38215_46911010	6AS	65.6554	Ta.36816
		Excalibur_c53686_249	6AS	65.5536	Ta.10134
		RFL_Contig1038_723	6AS	65.1405	Ta.92936
		BS00022704_51	6AS	65.0738	Ta.37724
		BS00021999_51	6AS	65.0665
		Ku_c1976_1351	6AS	65.554	Ta.10134
		wsnp_Ku_c18534_27848426	6AS	70.4218	Ta.40401	LOC_Os02g04270	Bradi3g03140	6D-61.459
		BS00067619_51	6AS	71.0891
		Excalibur_c44694_414	6AS	71.4492	Ta.85036	LOC_Os02g04330	Bradi3g03160	6D-61.459
		Excalibur_c6057_281	6AS	63.7754	Ta.67915	LOC_Os02g03970	Bradi3g02997	6D-60.596
		RAC875_c31973_225	6AS	65.0725	Ta.34866	LOC_Os02g04110	Bradi3g03050	6D-60.596
		RAC875_c4632_934	6AS	65.5569	Ta.10134
		RAC875_c64852_655	6AS	70.572	Ta.75325
		RAC875_c8610_408	6AS	65.5536	Ta.10134
		wsnp_Ex_c22089_31270755	6AS	64.3158	Ta.72209	LOC_Os02g04020	Bradi3g03020	6D-60.596
		wsnp_Ex_c55340_57883276		65.8576	Ta.11565
		wsnp_Ex_c55340_57883479	6AS	65.8562	Ta.11565
		wsnp_Ex_c99215_85409445	6AS	72.4322	Ta.71222
		BobWhite_c15977_107		71.7042	Ta.46493		Bradi3g03185	6D-61.459
		BobWhite_c43699_393	6AS	67.0582	Ta.20192	LOC_Os02g04180	Bradi3g03090	6D-61.278
		BS00090928_51	6AS	65.4344	Ta.32581	LOC_Os02g04120	Bradi3g03060	6D-60.596
		Ex_c22089_1077	6AS	64.3149	Ta.55455	LOC_Os02g04020	Bradi3g03020	6D-60.596
		GENE-3703_114		68.9776
		GENE-3798_1143		70.4198
		Kukri_c12641_1185	6AS	67.5384	Ta.928
		RAC875_rep_c73318_362	6AS	65.5535	Ta.10134
		wsnp_Ex_c14975_23127669	6AS	71.7041	Ta.46493		Bradi3g03185	6D-61.459
		wsnp_Ex_c32765_41369642		70.9109	Ta.75325
		RFL_Contig1038_942	6AS	65.1402	Ta.92936
		BS00109576_51	6AS	37.0206	Ta.6656
		Kukri_c21943_466	6AS	70.42	Ta.40401	LOC_Os02g04270	Bradi3g03140	6D-61.459
		Kukri_c48959_337		68.6226	Ta.130814
		TA005243-1174	6AS	66.4321
		wsnp_Ex_c22089_31270950		64.3159	Ta.72209	LOC_Os02g04020	Bradi3g03020	6D-60.596
		wsnp_Ex_rep_c69191_68104835	6AS	70.4199	Ta.40401	LOC_Os02g04270	Bradi3g03140	6D-61.459
		wsnp_Ku_c9583_16038698	6AS	63.7689	Ta.67915	LOC_Os02g03970	Bradi3g02997	6D-60.596
		CAP11_c862_116	6AS	71.0679	Ta.9427	LOC_Os02g04250	Bradi3g03120	6D-61.278
		TA004440-0664	6AS	65.8619
		wsnp_Ex_c25300_34566908	6AS	66.4306	Ta.48645	LOC_Os02g04170	Bradi3g03080	6D-61.278
		wsnp_Ex_c22089_31269531		64.3134	Ta.55455	LOC_Os02g04020	Bradi3g03020	6D-60.596
		wsnp_Ex_c22089_31270140		64.3145	Ta.55455	LOC_Os02g04020	Bradi3g03020	6D-60.596
		Kukri_c66040_207	6AS	65.5553	Ta.10134
		RAC875_c39200_260		81.8795	Ta.4890
		BobWhite_c30930_192	6AS	72.9748	Ta.114790
		RAC875_c4632_1681	6AS	65.5536	Ta.10134
		Ku_c1976_663	6AS	65.5547
6A.1-055	69.172	IACX1298	6AS	79.9507	Ta.9982	LOC_Os02g04710	Bradi3g03490	6D-63.059
		IACX330	6AS	79.9506	Ta.9982	LOC_Os02g04710	Bradi3g03490	6D-63.059
6A.1-056	70.595	Xbarc118
6A.1-057	70.873	BS00027313_51	6AS	151.492	Ta.48567	LOC_Os02g10350	Bradi3g07150	6D-74.460
Centromere of chromosome 6A
6A.1-058	71.411	Ku_c1021_1642	6AL	442.401	Ta.39141	LOC_Os02g42530	Bradi3g49747	6D-79.326
		Ku_c1021_1957	6AL	442.4	Ta.166295
		RAC875_c24004_127	6AL	440.529
		Ku_c1021_1971	6AL	442.4	Ta.128697
		wsnp_RFL_Contig1340_448996		445.252	Ta.8282	LOC_Os02g42600	Bradi3g49830
6A.1-059	74.834	Ra_c29420_237	6AL	465.934	Ta.1835	LOC_Os02g43920	Bradi3g50600	6D-84.885
6A.1-060	75.916	BS00066274_51	6AL	502.959
		GENE-4200_87		502.712	Ta.90873	LOC_Os02g48010	Bradi3g53047	6D-89.980
		BS00010221_51	6AL	501.177	Ta.20052	LOC_Os02g47860	Bradi3g52910	6D-89.980
		IACX7439	6AL	501.177	Ta.20052	LOC_Os02g47860	Bradi3g52910	6D-89.980
		RAC875_rep_c72029_380	6AL	501.489	Ta.47087	LOC_Os02g47900	Bradi3g52950	6D-89.980
		BS00040124_51	6AL	501.222	Ta.54082	LOC_Os02g47880	Bradi3g52930	6D-89.980
		RAC875_rep_c91575_101	6AL	502.712	Ta.90873	LOC_Os02g48010	Bradi3g53047	6D-89.980
		BS00003616_51		500.508	Ta.3320	LOC_Os02g47840	Bradi3g52900	6D-89.980
		BS00067934_51	6AL	501.801
		IACX5753	6AL	500.508	Ta.3320	LOC_Os02g47840	Bradi3g52900	6D-89.980
		tplb0061e06_1431	6AL	501.224	Ta.54082	LOC_Os02g47880	Bradi3g52930	6D-89.980
6A.1-061	76.451	tplb0025i05_1836	6AL	497.462	Ta.92194	LOC_Os02g47420	Bradi3g52620	6D-89.297
		wsnp_Ex_c34545_42833327	6AL	496.843	Ta.39946	LOC_Os02g47410	Bradi3g52607	6D-89.297
		wsnp_RFL_Contig2182_1514692	6AL	496.843	Ta.39946	LOC_Os02g47410	Bradi3g52607	6D-89.297
		IAAV622	6AL	496.841	Ta.39946	LOC_Os02g47410	Bradi3g52607	6D-89.297
		tplb0025i05_1985	6AL	497.462	Ta.92194	LOC_Os02g47420	Bradi3g52620	6D-89.297
		wsnp_Ex_c34545_42832894	6AL	496.841	Ta.39946	LOC_Os02g47410	Bradi3g52607	6D-89.297
		GENE-3709_393	6AL	496.844
6A.1-062	76.715	wsnp_Ex_c16480_24986490	6AL	494.47	Ta.46048	LOC_Os02g47120	Bradi3g52437	6D-88.798
6A.1-063	77.518	BS00037006_51		520.355	Ta.9366	LOC_Os02g49440	Bradi3g56380	6D-92.078
6A.1-064	78.056	BS00074752_51	6AL	531.101	Ta.77649
		RAC875_c691_1486	6AL	533.257	Ta.75981	LOC_Os02g51770	Bradi3g58800	6D-96.097
		BS00071708_51	6AL	530.219
		Kukri_c41906_409		79.9758	Ta.94272
		BS00064548_51		521.476
		BS00074433_51		535.895
		BS00074754_51	6AL	531.101	Ta.77649
		BS00005019_51		530.047
		BS00010780_51	6AL	533.259	Ta.75981	LOC_Os02g51770	Bradi3g58800	6D-96.097
		wsnp_CAP11_c1244_714229	6AL	530.047		LOC_Os02g50130	Bradi3g56830
		BS00022836_51	6AL	534.962
		BS00084250_51		531.395	Ta.54851	LOC_Os02g50240	Bradi3g59970	6D-95.915
		BS00073872_51	6AL	531.522	Ta.77743	LOC_Os02g50280	Bradi3g59950	6D-95.915
		BS00084251_51		531.395	Ta.54851	LOC_Os02g50240	Bradi3g59970	6D-95.915
		BS00087447_51	6AL	535.404	Ta.63011	LOC_Os02g51670	Bradi3g58980	6D-96.188
		BS00037223_51	6AL	531.278	Ta.23735
		BS00071706_51	6AL	530.219
		Excalibur_c53981_77	6AL	533.259	Ta.75981	LOC_Os02g51770	Bradi3g58800	6D-96.097
		IAAV7790	6AL	531.389	Ta.45727
		IAAV8493	6AL	532.319	Ta.112010	LOC_Os02g50330	Bradi3g59910	6D-95.915
		Ku_c18430_1287	6AL	532.318	Ta.77563	LOC_Os02g50330	Bradi3g59910	6D-95.915
		Ku_c45494_267	6AL	531.003	Ta.10769
		wsnp_Ku_c22358_32187765	6AL	532.163	Ta.40242	LOC_Os02g50330	Bradi3g59910	6D-95.915
		BobWhite_c2568_115	6AL	535.403	Ta.16814	LOC_Os02g51670	Bradi3g58980	6D-96.188
		BS00074432_51		535.895
		BS00065633_51	6AL	526.12	Ta.94739
		GENE-4249_885		531.396	Ta.129633
		Kukri_c19612_514	6AL	533.413	Ta.11749	LOC_Os02g56910	Bradi3g58870	6D-96.188
		BS00066605_51		531.522	Ta.77743	LOC_Os02g50280	Bradi3g59950	6D-95.915
		BS00012028_51		533.402	Ta.7812
		GENE-4052_338	6AL	531.517
		Kukri_c29966_1223	6AL	533.243	Ta.94143	LOC_Os02g56830
6A.1-065	78.322	TA005615-0600	6AL	536.437	Ta.47914
		wsnp_Ex_rep_c67819_66516786	6AL	540.043	Ta.60113	LOC_Os02g51300	Bradi3g59300	6D-98.514
		wsnp_Ra_c11269_18309313	6AL	539.65	Ta.4115	LOC_Os02g51350	Bradi3g59270	6D-98.514
		wsnp_Ex_c7844_13341797		540.043	Ta.57731	LOC_Os02g51300	Bradi3g59300	6D-98.514
		IACX6046	6AL	538.057	Ta.3814	LOC_Os02g51410	Bradi3g59237	6D-98.423
		Excalibur_rep_c105491_144		536.436	Ta.47914
		IACX3586	6AL	536.254	Ta.46167	LOC_Os02g51500	Bradi3g59100	6D-96.188
		IACX9256		537.677	Ta.91329
6A.1-066	78.587	wsnp_BE490226A_Ta_2_2		550.076
		IACX5813	6AL	550.738	Ta.35404	LOC_Os02g52290	Bradi3g58250	6D-100.019
		RAC875_rep_c75899_926	6AL	550.958	Ta.7725	LOC_Os02g52280	Bradi3g58270	6D-100.019
		BS00022840_51	6AL	545.113	Ta.20012
		IAAV6297		545.127	Ta.28978	LOC_Os02g50820	Bradi3g59600	6D-98.741
		BobWhite_c6950_269	6AL	552.763	Ta.78970	LOC_Os02g52140	Bradi3g58600	6D-100.019
		BS00031793_51	6AL	553.941	Ta.33541
		RAC875_c29455_79	6AL	550.282	Ta.48821	LOC_Os02g52370	Bradi3g58190	6D-99.974
		Tdurum_contig42858_1256	6AL	550.074	Ta.53877	LOC_Os02g52390	Bradi3g58166	6D-99.974
		Tdurum_contig42858_1352	6AL	550.074	Ta.53877	LOC_Os02g52390	Bradi3g58166	6D-99.974
		tplb0035a03_368	6AL	550.284	Ta.111410	LOC_Os02g52360	Bradi3g58197	6D-100.019
		wsnp_Ex_c48789_53586406	6AL	550.074	Ta.53877	LOC_Os02g52390	Bradi3g58166	6D-99.974
		wsnp_Ex_c48789_53586502		550.074	Ta.53877	LOC_Os02g52390	Bradi3g58166	6D-99.974
		Tdurum_contig43974_219		542.232	Ta.116985
		CAP11_rep_c6843_59		542.232	Ta.1364	LOC_Os02g51080	Bradi3g59430	6D-98.696
		Tdurum_contig9835_664	6AL	542.934
		wsnp_CAP11_c1137_665073		542.232	Ta.1364	LOC_Os02g51080	Bradi3g59430	6D-98.696
		wsnp_CAP11_c303_253438	6AL	542.828	Ta.9368	LOC_Os02g51020	Bradi3g59490	6D-98.696
		wsnp_CAP8_rep_c5136_2472055		542.232	Ta.1364	LOC_Os02g51080	Bradi3g59430	6D-98.696
		wsnp_CAP11_c1137_665340		542.232	Ta.1364	LOC_Os02g51080	Bradi3g59430	6D-98.696
		wsnp_CAP8_c4597_2237727		542.232	Ta.1364	LOC_Os02g51080	Bradi3g59430	6D-98.696
		wsnp_BE490147A_Ta_2_1		542.234
		CAP8_rep_c9395_153	6AL	542.828	Ta.9368	LOC_Os02g51020	Bradi3g59490	6D-98.696
		IAAV4239	6AL	542.934	Ta.54884
		wsnp_Ex_c9502_15748469	6AL	544.476	Ta.6894	LOC_Os02g50840	Bradi3g59577	6D-98.741
		GENE-4194_514	6AL	545.125
		BobWhite_c1082_134	6AL	548.412	Ta.60952	LOC_Os02g50560	Bradi3g59790	6D-99.883
		BobWhite_c19820_129	6AL	548.419
		Excalibur_c11578_324	6AL	544.152	Ta.55125	LOC_Os02g50880	Bradi3g59542	6D-98.741
		wsnp_Ku_c21021_30712963	6AL	544.151	Ta.55125	LOC_Os02g50880	Bradi3g59542	6D-98.741
		wsnp_Ex_rep_c86110_78630016		549.038	Ta.1822	LOC_Os02g50550	Bradi3g59800	6D-99.883
		Tdurum_contig42125_5972	6AL	545.829	Ta.31715	LOC_Os02g50799	Bradi3g59627	6D-98.741
		wsnp_Ex_c11348_18326787	6AL	544.207	Ta.8122	LOC_Os02g50850	Bradi3g59560	6D-98.741
		wsnp_Ex_c15268_23489498		547.48	Ta.70298
		Kukri_c2700_1757	6AL	545.809	Ta.31715	LOC_Os02g50799	Bradi3g59627	6D-98.741
		Ra_c16143_1157	6AL	548.601	Ta.110985
		BS00077448_51	6AL	543.379
		wsnp_Ex_rep_c102807_87894833	6AL	548.405	Ta.60952	LOC_Os02g50560	Bradi3g59790	6D-99.883
		Excalibur_c26057_1049		547.74	Ta.52353	LOC_Os02g50680	Bradi3g59726	6D-98.741
		IAAV1652	6AL	544.205	Ta.70958	LOC_Os02g50840	Bradi3g59560	6D-98.741
		BS00071732_51		543.398
		BS00036397_51	6AL	543.941	Ta.2005
		IAAV4703	6AL	549.036	Ta.1822	LOC_Os02g50550	Bradi3g59800	6D-99.883
		BS00078213_51	6AL	549.046
		wsnp_Ex_c11578_18655261		544.151	Ta.55125	LOC_Os02g50880	Bradi3g59542	6D-98.741
		wsnp_Ex_c9502_15748251		544.476	Ta.56674	LOC_Os02g50850	Bradi3g59577	6D-98.741
		Kukri_c8148_2719	6AL	543.938	Ta.72460
		Tdurum_contig13240_523	6AL	545.832	Ta.14690	LOC_Os02g50780	Bradi3g59640	6D-98.741
		wsnp_Ex_c11348_18327861	6AL	544.205	Ta.70958	LOC_Os02g50850	Bradi3g59560	6D-98.741
		wsnp_Ex_c17185_25829084	6AL	545.128	Ta.28978	LOC_Os02g50820	Bradi3g59600	6D-98.741
		wsnp_Ex_c902_1745108	6AL	545.833	Ta.14690	LOC_Os02g50780	Bradi3g59640	6D-98.741
		Tdurum_contig81516_69	6AL	545.113	Ta.20012
6A.1-067	78.852	BS00082211_51	6AL	545.128	Ta.28978	LOC_Os02g50820	Bradi3g59600	6D-98.741
		Jagger_c8913_220		552.555
		BS00063096_51	6AL	551.654	Ta.133542
		Kukri_c44260_577	6AL	546.548	Ta.18040	LOC_Os02g50760	Bradi3g59670	6D-98.741
		Kukri_c9262_401	6AL	546.552	Ta.3398
		wsnp_Ku_c2700_5121331		545.815	Ta.31715	LOC_Os02g50790	Bradi3g59627	6D-98.741
		wsnp_Ku_c2700_5121383		545.815	Ta.31715	LOC_Os02g50790	Bradi3g59627	6D-98.741
		wsnp_RFL_Contig1871_1020122		551.091	Ta.8002	LOC_Os02g52260	Bradi3g58290
		wsnp_Ku_c3450_6387847	6AL	545.832	Ta.14690	LOC_Os02g50780	Bradi3g59640	6D-98.741
		Ku_c69999_111	6AL	552.55	Ta.93281
		BS00072216_51	6AL	551.863
		Ra_c11721_631	6AL	550.956	Ta.7725	LOC_Os02g52280	Bradi3g58270	6D-100.019
		wsnp_Ex_c1269_2435294	6AL	549.229	Ta.51308	LOC_Os02g50480	Bradi3g59820	6D-99.974
		Kukri_c9262_267	6AL	546.552	Ta.3398
		wsnp_Ku_c16432_25320146		549.232	Ta.51308	LOC_Os02g50480	Bradi3g59820	6D-99.974
		Kukri_c18260_345	6AL	545.124	Ta.28978	LOC_Os02g50820	Bradi3g59600	6D-98.741
		wsnp_Ex_c14087_21997101		545.124	Ta.28978	LOC_Os02g50820	Bradi3g59600	6D-98.741
		Ku_c9262_902	6AL	546.553	Ta.3398
		wsnp_Ex_c30264_39202224		545.827	Ta.31715	LOC_Os02g50790	Bradi3g59627	6D-98.741
6A.1-068	80.494	BS00047388_51	6AL	555.67	Ta.59339	LOC_Os02g52550	Bradi3g58080	6D-102.205
6A.1-069	82.421	BS00023893_51	6AL	557.934	Ta.11030
		Excalibur_rep_c111263_307		557.672	Ta.112341
6A.1-070	82.686	Excalibur_c115824_267	6AL		Ta.72844
		Excalibur_c2287_1327		558.997	Ta.40727
		Kukri_c22181_236			Ta.19291
		BobWhite_c23839_119			Ta.72844
6A.1-071	82.949	BS00012025_51		559.864	Ta.25341	LOC_Os02g53110	Bradi3g57700	6D-103.753
		GENE-3704_749		559.861
		Kukri_rep_c105296_156	6AL	559.864	Ta.25341	LOC_Os02g53110	Bradi3g57700	6D-103.753
		CAP12_c2701_221		559.526	Ta.183625
6A.1-072	83.215	BS00023020_51	6AL	560.815	Ta.29014
		Tdurum_contig41906_1385	6AL	561.436	Ta.130369
		Excalibur_c32711_504		560.207	Ta.19948	LOC_Os02g53070	Bradi3g57717	6D-103.753
		Kukri_c29204_358		561.452	Ta.108167
6A.1-073	83.481	Kukri_c14906_220		561.6	Ta.112679
6A.1-074	84.013	Kukri_rep_c107624_603		570.375	Ta.6385		Bradi3g57240	6D-93.634
		Ku_c15096_3417	6AL	570.379	Ta.6385		Bradi3g57240	6D-93.634
		Kukri_c15096_4206		570.381	Ta.72561		Bradi3g57240	6D-93.634
		Ex_c8890_2497	6AL	570.373	Ta.72469	LOC_Os02g57190	Bradi3g57240	6D-93.634
		IAAV4868		570.378	Ta.6385		Bradi3g57240	6D-93.634
		IAAV5585	6AL	570.379	Ta.6385		Bradi3g57240	6D-93.634
		Kukri_c15096_4174		570.381	Ta.72561		Bradi3g57240	6D-93.634
		RAC875_c20115_1334		570.379	Ta.6385		Bradi3g57240	6D-93.634
		wsnp_Ku_c15096_23605606		570.381	Ta.6385		Bradi3g57240	6D-93.634
		Ex_c8890_2370	6AL	570.373	Ta.72469	LOC_Os02g57190	Bradi3g57240	6D-93.634
		RAC875_c20115_1304		570.379	Ta.6385		Bradi3g57240	6D-93.634
6A.1-075	86.216	Ku_c3895_2991	6AL	573.507	Ta.18941		Bradi3g14480
6A.1-076	86.479	Kukri_c669_259		574.473	Ta.76609	LOC_Os02g54110	Bradi3g60080	6D-104.983
		Excalibur_rep_c104696_400	6AL	574.476	Ta.76609	LOC_Os02g54110	Bradi3g60080	6D-104.983
		Kukri_c4458_1060		574.48	Ta.49193	LOC_Os02g54110	Bradi3g60080	6D-104.983
		IAAV151	6AL	574.48	Ta.76609	LOC_Os02g54110	Bradi3g60080	6D-104.983
6A.1-077	86.747	Excalibur_c8784_1005	6AL	574.487
		BobWhite_c47143_592	6AL	574.487
		Excalibur_c32726_581	6AL	574.486
6A.1-078	88.987	BS00065700_51		579.422	Ta.84474
6A.1-079	90.075	BS00062781_51	6AL	580.2	Ta.127759
		wsnp_BE495143A_Ta_2_1		580.198
		wsnp_BE495143A_Ta_2_2		580.199
		wsnp_Ex_c34641_42914170		581.893	Ta.6962
		Excalibur_c25898_434	6AL	581.796	Ta.70568
		Tdurum_contig54311_256	6AL	582.087	Ta.150
		BS00058929_51	6AL	580.281	Ta.32199	LOC_Os02g54710	Bradi3g53720	6D-110.005
6A.1-080	90.61	BobWhite_c17385_55	6AL	581.734	Ta.34148
		BobWhite_c26503_61	6AL	583.269	Ta.56135	LOC_Os02g54820	Bradi3g53790	6D-110.005
		Kukri_c20107_74		581.895	Ta.6962
		Excalibur_c17822_688	6AL	581.74	Ta.75026
		BS00065152_51		580.534
		wsnp_Ex_c965_1845447	6AL	581.747	Ta.50804	LOC_Os02g54760	Bradi3g53747	6D-110.005
		CAP7_c4283_67	6AL	581.746	Ta.50804	LOC_Os02g54760	Bradi3g53747	6D-110.005
		Excalibur_c16818_806		583.011	Ta.95835
		wsnp_Ku_c9763_16287132		581.748	Ta.50804	LOC_Os02g54760	Bradi3g53747	6D-110.005
		RAC875_c77113_57	6AL	581.292	Ta.75539
		wsnp_Ex_rep_c105594_89968727		580.533	Ta.26177	LOC_Os02g54730	Bradi3g53740	6D-110.005
6A.1-081	91.145	BS00063378_51	6AL	582.961
		BobWhite_s67148_324	6AL	582.254	Ta.109460
6A.1-082	94.246	Tdurum_contig27888_760	6AL	585.432	Ta.906	LOC_Os02g54990	Bradi3g53870	6D-115.163
6A.1-083	94.512	Excalibur_c10372_1256	6AL	585.43	Ta.906	LOC_Os02g54990	Bradi3g53870	6D-115.163
a The complete genetic linkage map of chromosome 6A in the Y8679/J411 population can be accessed from Zhai et al. (2016);
b and c The chromosome-arm location and physical position of the SNP markers on chromosome 6A were determined based on the best hits of their flanking sequences to chromosome survey sequence (CSS) contigs and the IWGSC RefSeq v1.0, respectively;
d, e, and f Wheat unigenes, rice proteins, and Brachypodium proteins showing best hits to the SNP markers were obtained from Zhai et al. (2016);
g Comparative mapping of 6A region with the Ae. tauschii chromosome 6D was based on the genome zipper reported by Luo et al. (2013).

## Sheet: Table S6
Table S6 List of primers used in this study
Primer pairs	Forward primer	Reverse primer	Reference a	Used for
6AS-124	TCTTGGTTTTGCTCTGCTCT	CTCCTTTGCTGTCTTGTGCT		SSR marker enrichment
6AS-115	CTGGAACATGGGGTTGATGT	AAAACGAGCATCTGTCTTGG
6AS-214	TGGAACTGGGTTACAAAACAA	ATCTCACGCGCATAAGTACAC
6AS-19	CCAAGACGATTAACTGGAACTGG	GCCGACGGATTACATACGAGA
6AS-121	GCAACCTGCCCATATAACTG	AGCCAATAATGTTCCATTCG
6AS-107	GCAACTCTGCAAATTAACAAT	CCTCACCTACACATATCCTTG
6AS-238	GGGGAAATGAGATGGAAAAA	GTGCCGAAGTGTTGATCATT
6AS-197	CCCAATCAGATCAACATTTCG	TGGCCTCTTTCTTTACTCCTC
6AS-50	CTCGTTGTGCCTAATTTTCT	CACCACTAGCACTAGCAACA
6AS-15	GCCCGGCTTTAATGTTGTTCT	GAACAAGGGCAGTGTTCGTTC
6AS-73	TCACTCAAGACCACAAATAGG	CATATTTCTCATCACGGGAGT
6AS-182	AAGTTTTGGGCATCAAAGGAG	TAATTTCTGGCATAGCGGTTG
6AS-165	CAACCCTTGTCTCCCTTCTCT	ATCGAGTGTGTATGGGAGAGG
6AS-1	TGCCTTTCTGAAACCCACTTA	GGTGTGCTTCATTGGTGGT
TaGW2A-Q	AAGCATGGGTGCTGCGGAA	GTCAGCAAAAGGCAACGGTA	Hong et al., 2014	Homoeolog-specific transcript quantification
Actin	GACCGTATGAGCAAGGAGAT	CAATCGCTGGACCTGACTC	Sun et al., 2013	qRT-PCR endogenous control
TaGW2-1	ATGGGGAACAGAATAGGAGGGAGGA	TTACAACCATGCCAACCCTTGCGTG	Su et al., 2011	Coding sequence cloning of TaGW2
TaGW2-A1_5'outer	Universal amplification primer	ATTCTGTTCCCCATCCCTCC		The first- and second round of nested PCR for 5' RACE of TaGW2-A1
TaGW2-A1_5'inner	Universal amplification primer	GACGAAACCCTTGCCCCG
TaGW2-A1_3'outer	AAGCCATTTCCGTCCTGAGA	Universal amplification primer		The first- and second round of nested PCR for 3' RACE of TaGW2-A1
TaGW2-A1_3'inner	ACGCGATGATTGTGACGTTT	Universal amplification primer
TaGW2-A1_InDel	CGTGTCACAAAACTAATTGGG	CCTCCCAGATCTAGCCTCCT		Promoter cloning of TaGW2-A1
Hap-6A-P1	CGTTACCTCTGGTTTGGGTGTCGTG	CACCTCTCGAAAATCTTCCCAATTA	Su et al., 2011
TaGW2-A1_ProF3	TGGTGATGTCTGTAGGATGCT	CACGACACCCAAACCAGAGGTAACG
TaGW2-A1_attB	AAAGCAGGCTTCGTTTGGGTGTCGTGCAAATA	GAAAGCTGGGTCCCTCCCAGATCTAGCCTCCT		Gateway cloning of TaGW2-A1 promoter (~1.1 kb)
a References are:	Hong YT, Chen LF, Du LP, Su ZQ, Wang JF, Ye XG, Qi L, Zhang ZY. 2014. Transcript suppression of TaGW2 increased grain width and weight in bread wheat. Functional & Integrative Genomics 14(2): 341-349.
	Su ZQ, Hao CY, Wang LF, Dong YC, Zhang XY. 2011. Identification and development of a functional marker of TaGW2 associated with grain weight in bread wheat (Triticum aestivum L.). Theoretical and Applied Genetics 122(1): 211-223.
	Sun FL, Guo WW, Du JK, Ni ZF, Sun QX, Yao YY. 2013. Widespread, abundant, and diverse TE-associated siRNAs in developing wheat grain. Gene 522(1): 1-7.

## Sheet: Table S7
Table S7 Correlation coefficients among the BLUP values of TGW, GNS, GWS and four grain morphometric parameters
Trait	TGW	GNS	GWS	GA	GC	GL
GNS	-0.46**
GWS	0.57**	0.46**
GA	0.93**	-0.53**	0.43**
GC	0.81**	-0.54**	0.30**	0.94**
GL	0.64**	-0.49**	0.18**	0.82**	0.96**
GW	0.84**	-0.34**	0.54**	0.77**	0.53**	0.30**
The traits are thousand grain weight (TGW), grain number per spike (GNS), grain weight per spike (GWS), grain surface area (GA), grain circumference (GC), grain length (GL) and grain width (GW). Pearson correlation coefficients among the six traits were calculated based on their BLUP values across seven shared environments (E5, E6, E7, E8, E9, E10 and E11). ** indicates significance at the < 0.01…

## Sheet: Table S8
Table S8 Effects of 34 stable QTLs for TGW, GNS, GA, GC, GL and GW in individual environments
Trait	QTL	En.	Nearest marker	Position (cM)	Confidence interval		LOD value	Additive value	R2 (%)
					Left	Right
Thousand grain weight (TGW)
	QTgw.cau-3B.1	E1	RAC875_c15109_510	117.4	114.2	122.9	4.42	1.651	6.71
		E4	RAC875_c15109_510	117.4	114.2	122.9	3.73	1.365	6.89
		E6	RAC875_c15109_510	117.4	115.5	122.9	3.49	1.332	5.61
		E9	RAC875_c15109_510	117.4	117	119.5	4.88	1.18	6.92
		E11	Excalibur_c82500_491	117.6	115.5	119.5	3.39	1.225	5.58
		C	RAC875_c15109_510	117.4	115.3	121.8	5.3769	1.1746	7.353
	QTgw.cau-3B.2	E4	Excalibur_c36725_96	131.8	126.8	139.8	5.81	1.866	13.08
		E8	wsnp_Ex_rep_c101457_86818610	123.9	122.9	135.4	3.62	1.021	5.4
		E9	Excalibur_c36725_96	126.8	122.9	134.8	4.04	1.083	5.79
		C	wsnp_Ex_rep_c101457_86818610	125.9	122.9	137.2	4.4913	1.1039	6.4421
	QTgw.cau-5B.2	E2	BS00023072_51	12.5	10.4	13.3	5.69	1.608	9.01
		E3	RAC875_rep_c112669_210	13.6	13.3	15.4	4.99	1.628	7.78
		E6	RAC875_rep_c112669_210	13.6	13.3	15.4	4.4	1.509	7.14
		E7	RAC875_rep_c112669_210	13.6	11.4	15.4	5.5	1.974	9.01
		C	RAC875_rep_c112669_210	13.6	10.4	15.4	5.0694	1.1177	6.9022
	QTgw.cau-5B.3	E2	Excalibur_rep_c102702_495	21.3	18.3	23.2	4.98	1.5	7.93
		E3	Excalibur_rep_c102702_495	21.3	18.3	23	4.1	1.477	6.46
		E5	Excalibur_rep_c102702_495	21.3	20.9	22.4	3.57	1.161	5.29
		E6	Xgwm544	22.4	18.3	23	4.18	1.468	6.81
		C	Excalibur_rep_c102702_495	21.3	18.3	23.3	3.9545	0.9907	5.4566
	QTgw.cau-6A.1	E1	IACX1298	69.2	67.5	70.9	11.07	2.825	19.59
		E3	IACX1298	69.2	67.1	70.9	6.11	1.856	10.26
		E7	RAC875_c27962_61	65.9	62.5	67	4.08	1.705	6.95
		E9	IACX1298	69.2	69	70.6	7.73	1.517	11.95
		E10	IACX1298	70.2	64.5	70.9	4.44	2.056	8.76
		C	IACX1298	69.2	67.3	70.9	9.8891	1.6608	15.4246
	QTgw.cau-6A.2	E2	Ku_c1021_1642	74.4	71.8	75.9	10.49	2.244	18.16
		E3	Ra_c29420_237	74.8	71.6	75.9	8.27	2.117	13.44
		E5	Ra_c29420_237	74.8	72	75.9	14.36	2.497	24
		E6	Ku_c1021_1642	73.4	70.9	75.9	9.67	2.3	16.94
		E7	Ra_c29420_237	74.8	70.9	76.5	6.14	2.065	10.15
		E9	Ra_c29420_237	74.8	71.8	75.9	9.83	1.674	14.6
		E11	Ku_c1021_1642	73.4	70.9	75.9	11.94	2.453	22.37
		C	Ra_c29420_237	74.8	74.5	75.9	12.0517	1.7911	17.9098
	QTgw.cau-6A.3	E1	TA005615-0600	78.3	77.5	79.9	13.14	3.006	22.32
		E4	TA005615-0600	78.3	77.5	78.9	5.93	1.634	10.06
		E6	BS00082211_51	79.9	77.9	82.3	8.24	2.139	14.46
		E11	CAP11_rep_c6843_59	78.6	77.5	78.9	9.73	2.213	18.04
		C	CAP11_rep_c6843_59	78.6	77.5	81.9	10.4895	1.6964	15.8677
Grain number per spike (GNS)
	QGns.cau-1B.1	E3	Xbarc128	3.7	3.5	4.6	6.99	1.599	11.21
		E7	Xbarc128	3.7	3.5	4.9	8.52	1.731	15.25
		E10	Xbarc1090	2.7	2.2	4.7	5.35	1.845	10.06
		E11	Xbarc260	3.9	3.6	4.6	4.98	1.205	8.49
		C	Xbarc260	3.9	3.5	7.7	4.6688	0.7658	6.4637
	QGns.cau-3A.1	E1	Kukri_c1308_2236	34.4	32.3	34.9	4.71	-1.592	7.27
		E7	Kukri_c1308_2236	34.4	32.3	34.9	3.47	-1.091	5.7
		E11	Ra_c1619_432	33.4	31.8	34.9	3.42	-0.978	5.17
		C	Ra_c1619_432	33.4	30.7	34.9	3.4219	-0.6412	4.0734
	QGns.cau-6A.2	E1	Ra_c29420_237	74.8	71.4	75.9	3.41	-1.301	5.36
		E3	wsnp_Ex_c16480_24986490	76.7	69	77.5	4.56	-1.244	7.29
		E4	Ku_c1021_1642	73.4	71.4	75.7	12.13	-2.443	22.1
		E5	Ra_c29420_237	74.8	69.9	76.5	4.54	-1.258	7.86
		E7	Ra_c29420_237	74.8	71.9	76.5	7	-1.496	11.92
		E8	BS00066274_51	75.9	70.9	77.5	3.97	-1.255	6.75
		E9	Ku_c1021_1642	74.4	71.6	76.5	12.02	-1.879	19.67
		E10	BS00027313_51	70.9	69.1	71.4	4.76	-1.685	8.77
		E11	Ku_c1021_1642	74.4	71.3	76.5	11.91	-1.821	20.32
		C	Ra_c29420_237	74.5	71.6	76.3	6.9	-1.73	15.23
	QGns.cau-6A.3	E2	BS00047388_51	80.5	78.9	84	5.3	-1.341	8.92
		E5	BS00047388_51	80.5	78.6	83.5	4.72	-1.286	8.17
		E6	BS00047388_51	80.5	78.6	82.4	9.6	-1.629	14.36
		E7	BS00082211_51	79.9	78.6	81.5	7.07	-1.524	12.48
		E8	BS00023893_51	82.4	80.5	84	4.57	-1.335	7.76
		E10	BS00047388_51	80.5	79	82.4	7.9	-2.121	14.01
		E11	BS00082211_51	78.9	77.5	81.5	11.75	-1.785	19.69
		C	BS00047388_51	80.5	79.3	81.5	15.5389	-1.4479	23.3691
	QGns.cau-6A.4	E1	BS00063378_51	92.2	90.6	94.2	3.62	-1.375	6.13
		E2	Excalibur_c8784_1005	87.8	84	94.2	4.83	-1.331	9.01
		E9	Kukri_rep_c107624_603	86	84	86.2	7.33	-1.47	12.16
		C	Excalibur_c8784_1005	87.8	86	89	9.4203	-1.1957	16.2593
	QGns.cau-7A.2	E3	BS00063267_51	64.2	58.9	69.1	7.95	-1.848	15.93
		E6	BS00063267_51	66.2	60.6	72.2	8.15	-1.662	14.91
		E7	BS00063267_51	67.2	61.1	70.7	5.86	-1.464	11.62
		E9	BS00063267_51	68.2	62.5	70.7	10.03	-1.752	16.54
		E10	Excalibur_s114755_67	57	53.9	67.1	4.44	-1.566	7.53
		C	BS00063267_51	65.2	60.4	70.9	9.6293	-1.1902	15.9451
	QGns.cau-7A.3	E5	Kukri_s118416_65	81.1	73.3	85.2	3.71	-1.163	6.68
		E6	Xwmc17	77.8	74.5	85	9.94	-1.673	15.53
		E7	Ku_c12139_1714	75.7	74.7	83	5.09	-1.278	8.86
		E9	Kukri_s118416_65	80.1	76.8	81.3	8.75	-1.612	14.2
		C	Xwmc17	77.8	76.7	83	9.6578	-1.0965	13.6815
Grain area (GA)
	QGa.cau-2B.1	E6	wsnp_Ex_c1016_1943827	121.7	120.1	125	3.58	0.297	4.99
		E7	wsnp_Ex_c11748_18884081	120.1	118.6	121.2	3.72	0.391	6.18
		E8	wsnp_Ex_c11748_18884081	120.1	119.6	121.4	4.01	0.321	5.71
		C	wsnp_Ex_c11748_18884081	120.1	119.6	121.2	3.6315	0.2445	4.9179
	QGa.cau-5B.2	E6	RAC875_rep_c112669_210	13.6	13.3	15.4	5.57	0.369	7.84
		E7	RAC875_rep_c112669_210	13.6	13.3	15	8.35	0.58	13.7
		E11	RAC875_rep_c112669_210	13.6	13.3	15.4	5.52	0.392	7.67
		C	RAC875_rep_c112669_210	14.1	13.3	17.9	7.0662	0.3506	10.0187
	QGa.cau-6A.1	E7	RAC875_c27962_61	65.9	62.5	69.1	4.26	0.411	6.92
		E8	IACX1298	69.2	69.1	70.6	7.05	0.428	10.42
		E9	IACX1298	69.2	68.4	70.9	5.68	0.468	9.75
		C	IACX1298	69.2	67.2	70.9	10.6063	0.434	15.7051
	QGa.cau-6A.2	E6	Ku_c1021_1642	73.4	70.9	75.8	12.37	0.589	20.21
		E10	Ku_c1021_1642	74.4	70.9	76.5	3.86	0.433	7.1
		E11	Ku_c1021_1642	73.4	71.2	75.9	13.67	0.657	21.61
		C	Ra_c29420_237	74.8	71.5	75.9	12.7492	0.4679	18.2793
	QGa.cau-6A.3	E5	TA005615-0600	78.3	77.8	82.7	14.56	0.643	23.38
		E7	CAP11_rep_c6843_59	78.6	77.5	82	5.72	0.472	9.07
		E8	TA005615-0600	78.3	77	80.5	8.17	0.459	11.89
		E9	TA005615-0600	78.3	76.5	82.5	7.87	0.538	12.78
		E11	TA005615-0600	78.3	77.5	78.9	11.34	0.597	17.76
		C	TA005615-0600	78.3	77.5	78.9	11.0606	0.4441	16.1525
Grain circumference (GC)
	QGc.cau-2B.1	E5	BS00092869_51	119.1	118.2	125	4.11	0.188	7.7
		E7	RFL_Contig2519_341	120.4	118.7	121.2	5.21	0.216	8.41
		E8	BS00065136_51	120.9	119.9	121.4	4.78	0.186	6.87
		E9	BS00065136_51	120.9	119.3	125	3.83	0.175	5.85
		E11	wsnp_Ex_c11748_18884081	120.1	117	125	3.89	0.153	5.3
		C	wsnp_Ex_c11748_18884081	120.1	118.3	125	6.6518	0.1759	8.8096
	QGc.cau-5B.3	E7	Xbarc4	18.3	15.9	20.8	7	0.239	10.4
		E9	Xbarc4	18.3	16.1	20.6	6.18	0.224	9.51
		E11	Xbarc4	18.3	16.4	21	6.55	0.199	9.26
		C	Xbarc4	18.3	15.7	21	8.4233	0.2009	11.6051
	QGc.cau-6A.2	E7	IACX1298	69.2	66.9	70.9	5.12	0.209	8
		E8	IACX1298	69.2	69	70.9	6.08	0.209	8.79
		E9	IACX1298	69.2	68.5	70.9	5.98	0.229	10.07
		C	IACX1298	69.2	66.9	70.9	8.338	0.2051	12.1185
	QGc.cau-6A.4	E5	TA005615-0600	78.3	78	78.9	10.21	0.273	16.09
		E6	TA005615-0600	78.3	77.8	79.9	11.84	0.269	17.5
		E7	TA005615-0600	78.3	77.5	78.9	7.57	0.248	11.31
		E8	TA005615-0600	78.3	77.5	80.5	7.86	0.235	11.07
		E9	TA005615-0600	78.3	77.5	80.4	9	0.272	14.34
		E11	BS00082211_51	79.9	78.9	82.9	10.35	0.26	15.71
		C	BS00082211_51	79.9	78.9	82.7	10.3137	0.2294	14.9597
Grain length (GL)
	QGl.cau-2B.2	E5	wsnp_Ex_c1915_3618286	120.6	117	121.4	5.12	0.083	8.05
		E6	BS00065136_51	120.9	118.2	121.4	3.97	0.064	5.69
		E7	wsnp_Ex_c11748_18884081	120.1	117	121.6	8.55	0.107	13.03
		E8	wsnp_Ex_c11748_18884081	120.1	117.3	121.4	7.87	0.111	11.52
		E9	BS00065136_51	120.9	117	124	4.66	0.085	7.37
		E10	wsnp_Ex_c11748_18884081	120.1	117	121.4	5.75	0.092	9.41
		E11	BS00065136_51	120.9	118.2	121.7	4.64	0.075	7
		C	BS00065136_51	120.9	117	124	6.6894	0.0827	9.6055
	QGl.cau-2B.3	E5	Excalibur_c80601_83	128.5	125	129.6	5	0.082	7.87
		E6	Excalibur_c80601_83	128.5	125.4	129.6	4.04	0.064	5.7
		E7	Excalibur_c80601_83	128.5	128	129.6	6.94	0.099	10.78
		E8	Excalibur_c80601_83	128.5	125.7	129.1	7.17	0.106	10.58
		E9	Excalibur_c80601_83	128.5	125	129.6	4.68	0.085	7.36
		E10	Excalibur_c80601_83	128.5	125.7	129.6	4.28	0.081	7.13
		C	Excalibur_c80601_83	128.5	125	129.6	6.6344	0.0818	9.4169
	QGl.cau-5B.1	E5	Kukri_c46608_277	6.2	6	9.9	3.76	0.075	6.59
		E6	Kukri_c46608_277	6.2	6	10.4	6.13	0.082	9.25
		E7	Kukri_c46608_277	7.2	6.2	10.4	5.38	0.089	8.8
		E11	Kukri_c46608_277	6.2	6	9.9	4.08	0.072	6.38
		C	Kukri_c46608_277	6.2	6	9.9	5.5757	0.0771	8.3324
	QGl.cau-5B.3	E6	Xbarc4	18.3	15.9	21	7.8	0.092	11.55
		E7	Xbarc4	18.3	15.9	20.8	7.66	0.102	11.57
		E8	Xbarc4	18.3	17.5	20.8	9.64	0.122	13.87
		E9	Xbarc4	18.3	16.2	20.4	6.13	0.099	9.82
		E10	Xbarc4	18.3	17.7	21.1	6.3	0.097	10.4
		E11	Xbarc4	18.3	15.9	21.3	6.34	0.089	9.65
		C	Xbarc4	18.3	16	20.7	8.2511	0.0925	11.9654
	QGl.cau-5B.4	E6	Excalibur_c62486_205	27.5	27.2	28	5.81	0.081	8.81
		E9	Excalibur_c62486_205	27.5	25.9	28.4	3.58	0.078	5.9
		E11	Excalibur_c62486_205	27.5	23	28	5.16	0.081	7.96
		C	Excalibur_c62486_205	27.5	25.9	28	6.0858	0.0812	9.0478
	QGl.cau-6A.2	E5	TA005615-0600	78.3	77.5	78.9	7.59	0.108	13.93
		E6	TA005615-0600	78.3	77	78.9	8.26	0.094	12.07
		E7	TA005615-0600	78.3	76.5	83	3.55	0.065	4.67
		E8	TA005615-0600	78.3	77.2	80.5	6.42	0.107	10.14
		E9	TA005615-0600	78.3	76.5	82.6	6.36	0.1	10.21
		E11	TA005615-0600	78.3	76.7	78.9	8.02	0.099	12.29
		C	TA005615-0600	78.3	76.7	78.9	7.5012	0.0879	10.7694
	QGl.cau-6B.2	E6	Kukri_c46526_103	10.6	8.2	12.2	5.12	0.078	8.33
		E9	wsnp_Ex_c22984_32207214	6.7	1.3	12	5.31	0.093	8.42
		E11	Kukri_c46526_103	10.6	8	12.2	3.39	0.068	5.61
		C	Kukri_c46526_103	9.6	8.1	12.2	4.0926	0.0661	6.1176
	QGl.cau-6B.3	E5	Kukri_rep_c102237_122	19.4	16.4	28.6	3.46	0.076	6.76
		E6	Kukri_rep_c102237_122	19.4	16.5	28	7.17	0.092	11.56
		E11	Kukri_rep_c69312_647	23.2	16.4	31.9	3.86	0.074	6.82
		C	Kukri_rep_c102237_122	19.4	16.4	29	5.0494	0.0742	7.6919
	QGl.cau-7A.1	E5	BobWhite_c911_127	83.7	74.5	88.2	3.43	0.071	5.97
		E7	Kukri_c67076_479	83.9	76.6	87.3	5.64	0.086	8.27
		E11	BobWhite_c911_127	83.7	76.6	85.2	5.95	0.085	9.01
		C	BobWhite_c911_127	83.7	75.5	88.2	4.524	0.0666	6.2624
Grain width (GW)
	QGw.cau-1B.1	E6	Xgwm264	0	0	2.4	4.06	0.045	7.11
		E9	Xgwm264	0	0	0.2	3.95	0.038	7.98
		E11	Xgwm264	0	0	0.2	3.62	0.038	5.88
		C	Xgwm264	0	0	0.2	3.6655	0.0299	7.1417
	QGw.cau-6A.3	E5	CAP11_rep_c6843_59	78.6	77.5	79.9	11.27	0.064	19.63
		E7	CAP11_rep_c6843_59	78.6	77.5	82.7	4.08	0.05	7.47
		E8	BS00023893_51	82.4	80.5	82.7	4.78	0.03	7.48
		E9	wsnp_Ex_c16480_24986490	76.7	76.5	82.2	4.7	0.038	7.56
		E11	BS00082211_51	79.9	78.9	82.7	6.27	0.056	12.19
		C	CAP11_rep_c6843_59	78.6	76.5	82.7	6.02	0.0507	10.77

## Sheet: Table S9
Table S9 The physical locations of the stable QTL regions on chromosomes 2B, 3A, 3B, 5B, 6A or 7A in the Chinese Spring RefSeq v1.0 sequence
Chromosome	Marker	cM	Mb
2B	BS00009998_51	116.987	691.781
	wsnp_Ex_c5856_10276064	117.244	692.47
	Tdurum_contig10219_706	118.034	694.056
	Tdurum_contig96648_192	118.035	694.056
	RFL_Contig3044_346	118.293	695.58
	IACX2158	118.811	695.992
	BS00092869_51	119.071	696.677
	wsnp_Ex_c5123_9087869	119.586	696.677
	Excalibur_c36280_764	120.105	697.512
	RFL_Contig2519_341	120.363	699.178
	wsnp_Ex_c22271_31463467	120.621	700.456
	BS00065136_51	120.88	703.976
	wsnp_Ra_c54256_57628288	121.145	706.73
	Jagger_c6618_144	121.417	770.574
	wsnp_Ex_c1016_1943827	121.678	709.824
	Xbarc138.2	124.97	NA
	CAP8_c2432_370	128.261	711.534
	Excalibur_c80601_83	128.516	713.676
	BS00064740_51	128.779	715.311
	wsnp_Ra_c3955_7262354	129.035	724.694
	Ex_c13213_2517	129.294	723.334
	wsnp_CAP7_c1592_791887	129.55	725.961
	Kukri_c4168_1233	129.805	727.205
3A	Kukri_c35426_507	30.499	639.087
	Tdurum_contig29045_84	31.803	646.849
	wsnp_Ku_c458_954940	32.316	647.144
	BobWhite_c71_391	32.572	647.509
	Excalibur_c39002_242	32.573	647.474
	BS00022752_51	32.828	649.545
	wsnp_Ra_c19079_28210937	33.343	649.714
	Ra_c1619_432	33.344	649.632
	Kukri_c1308_2236	34.381	650.041
	Kukri_rep_c69970_717	34.894	650.426
3B	wsnp_Ex_c36937_44790003	113.779	698.621
	wsnp_Ku_c14082_22272647	117.366	730.235
	Excalibur_c82500_491	117.625	732.827
	Kukri_c6907_80	119.49	736.486
	Jagger_c8142_124	121.072	737.669
	Ra_c14132_2930	121.328	737.765
	Tdurum_contig93431_129	121.844	739.171
	BS00060666_51	122.36	738.752
	Tdurum_contig93431_485	122.616	739.171
	wsnp_Ex_rep_c101457_86818610	122.874	739.123
	Excalibur_c36725_96	126.738	745.706
	wsnp_Ex_c13217_20858366	141.801	760.709
5B	Kukri_c46608_277	6.23	NA
	RAC875_rep_c116173_605	9.857	35.29
	Excalibur_c45323_708	10.373	35.5299
	wsnp_Ex_c214_421541	12.228	42.9478
	BS00023072_51	12.486	47.5765
	Kukri_s118318_335	13.281	45.2041
	RAC875_rep_c112669_210	13.54	45.2044
	wsnp_Ku_c6950_12032896	15.122	53.6578
	IAAV6966	15.379	58.4516
	Kukri_c43113_136	15.636	55.7683
	Excalibur_c854_1085	15.892	65.0762
	Xbarc4	18.323	NA
	Excalibur_c5540_1197	20.754	68.3596
	RAC875_c45619_224	20.755	64.7331
	wsnp_Ex_c27219_36436025	21.014	87.2952
	Excalibur_rep_c102702_495	21.273	69.6458
	Xwmc121.1	22.438	NA
	RAC875_rep_c86466_183	23.033	115.075
	IAAV3126	23.552	281.676
	JD_c12263_436	23.81	163.071
	wsnp_Ex_c22835_32041284	24.069	174.257
	wsnp_Ex_c13386_21097743	24.329	133.592
	wsnp_Ex_c5217_9237399	24.587	157.046
	wsnp_Ex_c40022_47169698	25.905	357.12
	wsnp_Ra_c5634_9952011	26.163	363.256
	wsnp_Ku_c99567_87349060	27.211	317.306
	Excalibur_c62486_205	27.472	310.043
	Kukri_c22338_70	27.996	369.637
	RAC875_c29431_1849	28.786	395.633
6A	wsnp_BE490604A_Ta_2_1	62.503	52.3971
	RAC875_c27962_61	65.887	60.0226
	Tdurum_contig55124_310	66.422	60.4359
	RAC875_c52118_68	66.957	65.4368
	IACX1298	69.172	79.9507
	Xbarc118	70.595	NA
	BS00027313_51	70.873	151.492
	Ku_c1021_1642	71.411	442.401
	Ra_c29420_237	74.834	465.934
	BS00066274_51	75.916	502.959
	tplb0025i05_1836	76.451	497.462
	wsnp_Ex_c16480_24986490	76.715	494.47
	BS00037006_51	77.518	520.355
	BS00074752_51	78.056	531.101
	TA005615-0600	78.322	536.437
	wsnp_BE490226A_Ta_2_2	78.587	550.076
	BS00082211_51	78.852	545.128
	BS00047388_51	80.494	555.67
	BS00023893_51	82.421	557.934
	Excalibur_c115824_267	82.686	NA
	BS00012025_51	82.949	559.864
	BS00023020_51	83.215	560.815
	Kukri_c14906_220	83.481	561.6
	Kukri_rep_c107624_603	84.013	570.375
	Ku_c3895_2991	86.216	573.507
	Kukri_c669_259	86.479	574.473
	Excalibur_c8784_1005	86.747	574.487
	BS00065700_51	88.987	579.422
	BS00062781_51	90.075	580.2
	BobWhite_c17385_55	90.61	581.734
	BS00063378_51	91.145	582.961
	Tdurum_contig27888_760	94.246	585.432
	Excalibur_c10372_1256	94.512	585.43
7A	GENE-4346_87	53.901	76.9848
	wsnp_Ex_c2017_3787478	54.675	76.9804
	Ra_c9427_300	55.712	78.4341
	BS00063555_51	56.766	78.2201
	Excalibur_s114755_67	57.021	81.1043
	IACX9283	58.867	85.4147
	BS00063267_51	60.178	83.7391
	wsnp_Ex_c40247_47349166	69.35	116.113
	BS00047691_51	70.654	118.327
	wsnp_Ra_c4418_8012732	70.91	118.156
	BS00021997_51	71.167	118.328
	wsnp_Ku_rep_c105954_91953127	72.204	116.65
	BS00082180_51	72.46	120.176
	IAAV4831	72.973	123.922
	Xbarc1167	73.257	NA
	Ku_c12139_1714	74.721	127.834
	Excalibur_c1334_1002	76.577	128.971
	RAC875_c13221_1017	76.833	131.816
	Xwmc17	77.971	NA
	Kukri_s118416_65	79.109	167.271
	BS00061151_51	82.092	174.696
	BS00084370_51	82.869	187.431
	BS00055445_51	82.87	174.2
	Kukri_c717_98	83.391	227.091
	BobWhite_c911_127	83.647	240.748
	wsnp_Ex_c31123_39956138	83.904	268.179
	wsnp_Ku_c3910_7159817	84.947	266.643
	wsnp_Ex_c5330_9421979	85.203	275.92

[truncated: 6 more sheets: Table S10, Table S11, Table S12, Table S13, Table S14, Table S15]
